# Supplementary material for: Transcriptome Analysis of Endogenous Hormone Response Mechanism in Roots of Styrax tonkinensis Under Waterlogging
Source: Front Plant Sci. 2022 Jun 6;13:896850. doi: 10.3389/fpls.2022.896850 (PMC9208659; doi:10.3389/fpls.2022.896850)
Supplement: Supplementary file 1 [file Table_1.XLSX]

## Sheet: Table S1
Table S1. The gene expression variation of phytohormones-responsive unigenes in S. tonkinensis roots between waterlogging samplings and control group (9h vs 0h, 24h vs 0h and 72h vs 0h). These unigenes need to meet the threshold that p < 0.05 and | log2FC | >1.
Related phytohormes	Gene id	Gene name	Annotation	9h vs 0h	24h vs 0h	72h vs 0h
Ethylene	TRINITY_DN31927_c0_g1_i1_1;TRINITY_DN28801_c0_g2_i5_2	CTR1	Constitutive triple-response1	Up	Up	Up
	TRINITY_DN31950_c0_g1_i1_1;TRINITY_DN30052_c1_g1_i1_2	EIN3	Ethylene insensitive 3	Up	Up	Up
	TRINITY_DN27692_c0_g1_i6_2;TRINITY_DN31093_c0_g1_i2_3;TRINITY_DN33271_c0_g1_i1_3;TRINITY_DN33271_c0_g2_i4_3	ETR/ERS	Ethylene receptor	Up	Up	Up
	TRINITY_DN23197_c0_g1_i1_1	ERF1	Ethylene response factor 1	Up	Up	Up
	TRINITY_DN28542_c0_g1_i1_1	EBF1_2	EIN3-binding F-box protein	Down	Down	Down
Abscisic acid	TRINITY_DN24574_c0_g1_i3_1	ABF	ABRE binding factor	Up	Up	Up
	TRINITY_DN45454_c1_g1_i12_4;TRINITY_DN23021_c0_g1_i2_3	SnRK2	sucrose non-fermenting 1-related protein 2	Down	Down	Down
	TRINITY_DN33155_c0_g1_i1_4;TRINITY_DN32593_c0_g1_i2_4	PP2C	type 2C protein phosphatases	Up	Up	Up
	TRINITY_DN166_c0_g2_i1_4;TRINITY_DN18102_c0_g1_i1_2	PYL	pyrabactin resistance 1-like	Down	Down	Down
Auxin	TRINITY_DN12269_c0_g1_i1_3;TRINITY_DN38416_c0_g1_i1_4;TRINITY_DN29218_c0_g1_i2_3	SAUR	Auxin-responsive protein	Up	Up	Up
	TRINITY_DN27203_c0_g1_i1_1;TRINITY_DN9454_c0_g1_i1_2	GH3	Gretchen Hagen3	Up	Up	Up
	TRINITY_DN33447_c0_g2_i5_3;TRINITY_DN43779_c0_g1_i4_4	[IAA]	Auxin-responsive protein	Up	Up	Down
	TRINITY_DN29131_c0_g2_i1_1;TRINITY_DN42942_c0_g1_i8_4;TRINITY_DN42942_c0_g2_i2_4;TRINITY_DN44218_c0_g5_i3_4	K14486/ARF	Auxin response factor	Down	Down	Down
	TRINITY_DN27469_c0_g3_i1_3;TRINITY_DN43795_c0_g1_i1_4;TRINITY_DN43795_c0_g2_i2_4;TRINITY_DN43795_c0_g3_i2_4	AUX1/LAX	Auxin influx carrier (AUX1 LAX family)	Down	Down	Down
	TRINITY_DN37711_c0_g1_i4_4	TIR1	Transport inhibitor response 1	Up	Up	Up
Salicylic acid	TRINITY_DN8098_c0_g1_i1_1;TRINITY_DN3291_c0_g1_i1_2	PR1	Pathogenesis-related protein 1	Up/Down	Up/Down	Up/Down
	TRINITY_DN32569_c0_g3_i1_1;TRINITY_DN35861_c0_g2_i1_4;TRINITY_DN39219_c0_g1_i6_4	TGA	Transcription factor TGA	Down	Down	Down
	TRINITY_DN16013_c0_g1_i1_2	NPR1	Regulatory protein NPR1	-	Down	Down
