# Supplementary material for: Transcriptome Analysis of Endogenous Hormone Response Mechanism in Roots of Styrax tonkinensis Under Waterlogging
Source: Front Plant Sci. 2022 Jun 6;13:896850. doi: 10.3389/fpls.2022.896850 (PMC9208659; doi:10.3389/fpls.2022.896850)
Supplement: Supplementary file 2 [file Table_2.XLSX]

## Sheet: ALL DEGs
Table S2. All DEGs for 12 root samples of S. tonkinensis seedlings under waterlogging stress
Gene id	9h-vs-0h log2FC	9h-vs-0h-all.gene_pValue	9h-vs-0h-all.gene_Regulation	24h-vs-0h log2FC	24h-vs-0h-all.gene_pValue	24h-vs-0h-all.gene_Regulation	72h-vs-0h log2FC	72h-vs-0h-all.gene_pValue	72h-vs-0h-all.gene_Regulation	0h1	0h2	0h3	9h1	9h2	9h3	24h1	24h2	24h3	72h1	72h2	72h3	KEGG id	KO	KEGG gene name	KEGG description	Pathway	Pathway definition	GO annotation
TRINITY_DN10000_c0_g1_i1_3	-0.383976	0.87025		0.421371	0.816599		-0.29277	0.874269		2.96351	1.58157	6.82403	4.65335	0.509857	1.97687	1.00267	4.40545	6.61248	3.13986	3.82519	1.92203	--	--	--	--	--	--	--
TRINITY_DN10000_c0_g2_i1_3	0.801033	0.862278		1.97216	0.341888		-0.107661	0.984045		0	1.52642	1.36517	0	1.61696	2.8428	1.51145	2.26966	5.17898	0.738583	1.86004	0	--	--	--	--	--	--	--
TRINITY_DN10001_c0_g1_i1_4	-6.30072	0.23459		-6.32163	0.184774		-6.44338	0.206146		0	0.698215	5.33554	0	0	0	0	0	0	0	0	0	--	--	--	--	--	--	--
TRINITY_DN10002_c0_g1_i1_3	0.0710263	0.993218		-0.554111	0.924086		-0.570281	0.931672		1.94212e-20	5.60578	1.86037e-18	4.64552	0.0336137	4.96551e-24	0.595106	6.58795e-17	2.40691	0.82447	2.8534	5.18442e-24	--	--	--	--	--	--	--
TRINITY_DN10002_c0_g1_i1_4	-2.389	0.746761		-6.54783	0.248794		-6.66804	0.264694		0	0	7.92842	0	1.23417	0	0	0	0	0	0	0	103/134(76.87)	K00728	POMT, pmt	dolichyl-phosphate-mannose-protein mannosyltransferase [EC:2.4.1.109]	ko00514|ko00515	Other types of O-glycan biosynthesis|Mannose type O-glycan biosynthesis	Molecular Function: dolichyl-phosphate-mannose-protein mannosyltransferase activity (GO:0004169);|Cellular Component: endoplasmic reticulum membrane (GO:0005789);|Biological Process: protein O-linked glycosylation (GO:0006493);|Cellular Component: integral component of membrane (GO:0016021);|Biological Process: fungal-type cell wall organization (GO:0031505);|Biological Process: protein exit from…
TRINITY_DN10003_c0_g1_i1_2	0.0128752	0.986708		0.72429	0.126755		0.162313	0.825099		6.24698	5.692	7.74227	6.21487	4.75387	5.8981	8.41837	11.1746	6.94091	5.16263	7.56505	8.05941	--	--	--	--	--	--	--
TRINITY_DN10003_c0_g1_i1_3	-0.437148	0.857266		-0.0306148	0.99078		0.129813	0.962463		0.866006	0.974083	3.8253	0.50408	0.974371	2.2692	0.44669	3.20864	0.88859	2.30826	3.29127	0.416825	--	--	--	--	--	--	--
TRINITY_DN10003_c0_g1_i1_4	-1.93223	0.640025		-2.39905	0.606624		-0.567622	0.91265		0.991959	0	4.93485	0.508397	0	0.967086	0	0	0.936329	0	0.484309	3.30129	--	--	--	--	--	--	--
TRINITY_DN10004_c0_g1_i1_4	-1.20917	0.840559		-6.27708	0.168512		-6.4034	0.189964		0	2.81169	3.10966	0	2.18967	0	0	0	0	0	0	0	--	--	--	--	--	--	Molecular Function: triglyceride lipase activity (GO:0004806);|Biological Process: cholesterol metabolic process (GO:0008203);|Biological Process: lipid catabolic process (GO:0016042);
TRINITY_DN10006_c0_g1_i1_2	-0.28947	0.648901		-0.118283	0.8801		-0.286865	0.742451		9.12159	5.33255	9.3925	5.21587	5.22645	6.22735	7.62564	6.53087	3.87148	3.96943	8.99814	5.51233	--	--	--	--	--	--	Biological Process: ribosomal large subunit assembly (GO:0000027);|Cellular Component: nuclear pre-replicative complex (GO:0005656);|Biological Process: pre-replicative complex assembly involved in nuclear cell cycle DNA replication (GO:0006267);|Biological Process: rRNA processing (GO:0006364);|Biological Process: regulation of DNA-dependent DNA replication initiation (GO:0030174);|Cellular Comp…
TRINITY_DN1000_c0_g1_i1_4	1.7877	0.458208		1.14863	0.635696		0.285523	0.95584		3.40008	0	1.16127	2.9869	6.54974	3.37301	4.36823	1.22835	2.39755	0	1.73206	3.35492	--	--	--	--	--	--	Molecular Function: DNA binding (GO:0003677);|Cellular Component: nucleus (GO:0005634);|Biological Process: post-embryonic development (GO:0009791);|Molecular Function: metal ion binding (GO:0046872);|Molecular Function: protein dimerization activity (GO:0046983);
TRINITY_DN10010_c0_g1_i1_2	3.18108	0.0207833	Up	2.66135	0.0761941		4.2321	1.74188e-05	Up	1.58236	0.873513	0.171604	2.42478	8.76981	8.77402	6.17227	5.82929	1.24931	18.59	15.9111	10.015	87/88(98.86)	K02267	COX6B	cytochrome c oxidase subunit 6b	ko00190	Oxidative phosphorylation	--
TRINITY_DN10011_c0_g1_i1_4	-4.5952	0.342812		-5.57696	0.299182		-5.69932	0.327073		0	0.629924	3.31759	0	0.150965	0	0	0	0	0	0	0	--	--	--	--	--	--	--
TRINITY_DN10012_c0_g1_i1_3	-0.782036	0.828544		1.71493	0.623342		0.400296	0.919787		0	4.82161	0.611405	0.735387	0.719324	1.32059	5.33119	9.47672	0	5.08147	1.17472	0.570357	--	--	--	--	--	--	--
TRINITY_DN10013_c0_g1_i1_1	5.28572	0.149309		5.69384	0.049152	Up	#NUM!			0	0	0	1.31029	1.02499	0.998459	1.16538	1.16687	1.70176	0	0	0	--	--	--	--	--	--	Molecular Function: nucleoside transmembrane transporter activity (GO:0005337);|Cellular Component: plasma membrane (GO:0005886);|Cellular Component: integral component of membrane (GO:0016021);
TRINITY_DN10014_c0_g1_i2_2	0.886549	0.125673		2.43582	6.37129e-14	Up	2.87283	1.23399e-11	Up	4.51939	4.50392	4.18355	3.97556	8.60124	8.48428	25.2442	20.0794	13.3885	28.9799	19.8119	41.5071	361/498(72.49)	K12637	CYP90C1, ROT3	3-epi-6-deoxocathasterone 23-monooxygenase [EC:1.14.14.147]	ko00905	Brassinosteroid biosynthesis	Molecular Function: monooxygenase activity (GO:0004497);|Molecular Function: iron ion binding (GO:0005506);|Cellular Component: endoplasmic reticulum membrane (GO:0005789);|Biological Process: multicellular organism development (GO:0007275);|Biological Process: leaf morphogenesis (GO:0009965);|Biological Process: brassinosteroid homeostasis (GO:0010268);|Cellular Component: integral component of …
TRINITY_DN10016_c0_g1_i1_1	1.05231	0.713243		-0.604689	0.853952		-0.154487	0.957369		1.77042	0.273454	0.781015	4.02411	0.527672	0.251951	0.267405	1.29985	0	1.15805	0.501398	0.745684	--	--	--	--	--	--	Molecular Function: DNA-binding transcription factor activity (GO:0003700);|Cellular Component: nucleus (GO:0005634);|Biological Process: regulation of transcription, DNA-templated (GO:0006355);|Biological Process: signal transduction (GO:0007165);|Biological Process: positive regulation of flower development (GO:0009911);|Biological Process: vegetative to reproductive phase transition of meriste…
TRINITY_DN10016_c0_g1_i1_3	-0.351924	0.93267		-1.02506	0.796132		-1.10369	0.813537		0	2.30902	1.23862	0.449123	0.239978	1.8972	0.649796	0.850326	0	1.03063	0.501788	0	--	--	--	--	--	--	Cellular Component: nucleus (GO:0005634);|Biological Process: negative regulation of transcription, DNA-templated (GO:0045892);
TRINITY_DN10018_c0_g1_i1_2	1.00057	0.671833		0.565469	0.831968		-0.580618	0.89115		0.120863	0.596895	0.958717	0.444166	0.945799	1.47775	1.07631	0.101747	0.772648	0.840155	0.234432	0	--	--	--	--	--	--	--
TRINITY_DN10019_c0_g1_i1_4	-1.47304	0.582099		-5.41772	0.0652731		-5.53439	0.0961474		1.60983	1.16003	0.924549	0.363198	0.754932	0	0	0	0	0	0	0	--	--	--	--	--	--	Molecular Function: calcium-transporting ATPase activity (GO:0005388);|Molecular Function: calmodulin binding (GO:0005516);|Molecular Function: ATP binding (GO:0005524);|Cellular Component: plasma membrane (GO:0005886);|Cellular Component: integral component of plasma membrane (GO:0005887);|Cellular Component: plasmodesma (GO:0009506);|Molecular Function: metal ion binding (GO:0046872);
TRINITY_DN1001_c0_g1_i1_3	-0.185854	0.943849		-0.237339	0.903719		2.2698	0.249017		3.19958	0.917061	1.50999	2.58901	0.581333	0.827276	2.04065	1.19945	0.713544	1.17001	22.3079	2.23854	57/82(69.51)	K02971	RP-S21e, RPS21	small subunit ribosomal protein S21e	ko03010	Ribosome	Molecular Function: structural constituent of ribosome (GO:0003735);|Cellular Component: ribosome (GO:0005840);|Biological Process: rRNA processing (GO:0006364);|Biological Process: translation (GO:0006412);
TRINITY_DN1001_c0_g1_i1_4	-1.52426	0.523973		-3.29486	0.278412		-1.63619	0.577655		4.97602	0.642534	0.393987	0.541026	0.25361	1.08257	0.496157	0	0	1.3053	0.526817	0	--	--	--	--	--	--	Biological Process: cell morphogenesis (GO:0000902);|Molecular Function: actin binding (GO:0003779);|Molecular Function: ATP binding (GO:0005524);|Cellular Component: cytoplasm (GO:0005737);|Cellular Component: Arp2/3 protein complex (GO:0005885);|Biological Process: actin filament organization (GO:0007015);|Biological Process: multicellular organism development (GO:0007275);|Biological Process: …
TRINITY_DN10020_c0_g1_i1_2	2.11602	0.138669		2.67385	0.0522759		2.37093	0.0479554	Up	1.92931	0.498306	0.710206	6.07321	2.16892	3.02409	1.47398	4.47697	9.55167	3.11307	7.4092	4.48125	--	--	--	--	--	--	--
TRINITY_DN10020_c0_g1_i1_4	-4.55053	0.0396502	Down	-2.50178	0.234027		-4.1487	0.0745054		0.482301	4.13563	11.9829	0	0.249939	0.236236	1.86933	0.425387	0.210516	0.245462	0.70776	0	80/105(76.19)	K02908	RP-L30e, RPL30	large subunit ribosomal protein L30e	ko03010	Ribosome	Molecular Function: RNA binding (GO:0003723);|Molecular Function: structural constituent of ribosome (GO:0003735);|Cellular Component: ribosome (GO:0005840);|Biological Process: translation (GO:0006412);
TRINITY_DN10021_c0_g1_i1_3	-1.48552	0.558916		-5.42439	0.000392846	Down	-8.76152	7.37245e-08	Down	10.8204	20.6239	12.1759	0	1.84539	12.6467	0	0	0.866869	0	0	0	--	--	--	--	--	--	--
TRINITY_DN10022_c0_g1_i1_4	-3.08322	0.0581487		-6.38388	0.00021511	Down	-5.64905	0.00158826	Down	2.97237	3.9129	4.26305	0.386671	0.625333	0	0	0	0.0940003	0	0.203323	0	--	--	--	--	--	--	Cellular Component: membrane (GO:0016020);|Biological Process: metal ion transport (GO:0030001);|Molecular Function: metal ion binding (GO:0046872);|Biological Process: cadmium ion homeostasis (GO:0055073);|Biological Process: detoxification of cadmium ion (GO:0071585);
TRINITY_DN10024_c0_g1_i1_4	-1.21029	0.684261		0.515998	0.731051		0.020941	0.992295		8.21581	2.40089	2.22186	0	3.95507	0.718781	6.26199	6.40495	2.10321	2.25624	3.49234	6.21661	--	--	--	--	--	--	--
TRINITY_DN10025_c0_g1_i1_4	0.186216	0.945369		-5.60647	0.0456056	Down	-5.72158	0.0690278		1.15886	0.586088	0.890087	0.0791646	1.2446	1.27685	0	0	0	0	0	0	148/199(74.37)	K13248	PHOSPHO2	pyridoxal phosphate phosphatase PHOSPHO2 [EC:3.1.3.74]	ko00750	Vitamin B6 metabolism	Molecular Function: inorganic diphosphatase activity (GO:0004427);|Biological Process: cellular response to phosphate starvation (GO:0016036);|Molecular Function: pyrophosphatase activity (GO:0016462);|Molecular Function: phosphatase activity (GO:0016791);|Molecular Function: metal ion binding (GO:0046872);|Biological Process: protein tetramerization (GO:0051262);
TRINITY_DN10028_c0_g1_i1_2	4.61221	0.0066472	Up	1.48644	0.527962		3.46237	0.0184425	Up	0.194838	0.0586981	0.0192594	1.54198	0.118348	3.93486	0.224307	0.329851	0.0332228	0.449325	1.55889	0.630965	--	--	--	--	--	--	--
TRINITY_DN10029_c0_g1_i1_2	3.99015	0.224284		3.73053	0.210164		2.23039	0.76233		0.283482	0	0	0.307098	2.16372	1.18008	1.17045	0.294732	1.42445	0	1.15939	7.4421e-24	--	--	--	--	--	--	--
TRINITY_DN1002_c0_g1_i1_4	-0.217329	0.91597		-1.32818	0.338535		-1.25497	0.436904		1.75883	2.14545	2.60725	2.97204	0.64541	1.20131	1.11921	0.21797	0.839449	0.939406	1.54933	0.190167	--	--	--	--	--	--	Cellular Component: nucleus (GO:0005634);|Biological Process: regulation of transcription, DNA-templated (GO:0006355);|Molecular Function: zinc ion binding (GO:0008270);
TRINITY_DN10030_c0_g1_i1_2	2.74649	3.05459e-05	Up	2.97697	4.38416e-05	Up	1.54023	0.272117		0.843774	0.54806	0.493885	3.41675	3.00619	4.52306	5.22396	2.37894	4.62322	0.911932	1.08655	3.10156	--	--	--	--	--	--	--
TRINITY_DN10031_c0_g1_i1_3	-1.10584	0.758318		-2.08178	0.573473		0.198483	0.963114		1.96379	1.67677	0	0.467052	0.263495	0.766042	0.217652	0.456849	0	3.14679	0.288732	0.308723	--	--	--	--	--	--	--
TRINITY_DN10032_c0_g1_i1_3	-1.96767	0.523347		-1.72235	0.530674		0.841567	0.755278		2.51969	0.183819	0.561083	0.393058	0.277745	0	0.624284	0	0.155521	0.816062	4.2928	0.427122	76/132(57.58)	K02941	RP-LP0, RPLP0	large subunit ribosomal protein LP0	ko03010	Ribosome	Biological Process: ribosomal large subunit assembly (GO:0000027);|Biological Process: cytoplasmic translation (GO:0002181);|Molecular Function: structural constituent of ribosome (GO:0003735);|Biological Process: response to salt stress (GO:0009651);|Cellular Component: membrane (GO:0016020);|Cellular Component: cytosolic large ribosomal subunit (GO:0022625);|Cellular Component: cytosolic riboso…
TRINITY_DN10032_c0_g1_i1_4	-0.788541	0.00421196		-1.22875	1.54281e-05	Down	-1.04101	0.000174407	Down	114.148	91.9901	108.336	45.8705	57.8108	51.2615	30.9622	38.7635	38.6683	39.5095	53.4889	50.7196	--	--	--	--	--	--	Cellular Component: integral component of membrane (GO:0016021);
TRINITY_DN10033_c0_g1_i1_1	#NUM!			7.72532	0.000102864	Up	5.7556	0.0739611		4.34475e-94	5.87464e-94	4.17953e-61	1.19548e-94	5.4685e-74	3.42483e-94	1.02482	1.47663	3.37499	0.743717	0.440402	0.603522	217/257(84.44)	K01803	TPI, tpiA	triosephosphate isomerase (TIM) [EC:5.3.1.1]	ko00010|ko00051|ko00562|ko00710	Glycolysis / Gluconeogenesis|Fructose and mannose metabolism|Inositol phosphate metabolism|Carbon fixation in photosynthetic organisms	Molecular Function: triose-phosphate isomerase activity (GO:0004807);|Cellular Component: cytoplasm (GO:0005737);|Biological Process: gluconeogenesis (GO:0006094);|Biological Process: glycolytic process (GO:0006096);
TRINITY_DN10033_c0_g1_i1_3	-0.657725	0.894533		0.125714	0.955193		0.037143	0.99237		1.06625	2.87265	0.529836	0	2.35556	0	1.15294	2.32372	0.577518	0	2.98985	1.54176	--	--	--	--	--	--	--
TRINITY_DN10034_c0_g1_i1_2	1.40586	0.580557		3.02384	0.0954396		1.10656	0.66438		1.75141	1.9315	0	2.61271	4.05719	1.39516	2.86388	5.22241	15.0182	2.79938	2.01029	2.44493	--	--	--	--	--	--	--
TRINITY_DN10034_c0_g1_i1_4	-2.95851	0.524606		-7.39791	0.0515263		-7.52291	0.0560141		0	2.90596	4.87321	0	0.818274	0	0	0	0	0	0	0	60/184(32.61)	K13989	DERL2_3	Derlin-2/3	ko04141	Protein processing in endoplasmic reticulum	--
TRINITY_DN10035_c0_g1_i1_4	-4.5872	0.295312		-7.14376	0.0894342		-7.26515	0.0978366		0	1.31074	12.5896	0	0.504702	0	0	0	0	0	0	0	--	--	--	--	--	--	Biological Process: negative regulation of transcription by RNA polymerase II (GO:0000122);|Molecular Function: core promoter binding (GO:0001047);|Molecular Function: transcription corepressor activity (GO:0003714);|Cellular Component: nucleus (GO:0005634);|Cellular Component: Ada2/Gcn5/Ada3 transcription activator complex (GO:0005671);|Cellular Component: cytosol (GO:0005829);|Biological Proces…
TRINITY_DN10036_c0_g1_i1_1	#NUM!			5.7379	0.29386		4.63906	0.455059		0	0	0	0	0	0	0	0.315572	2.34714	1.06588	0	0.499216	--	--	--	--	--	--	Cellular Component: chloroplast (GO:0009507);
TRINITY_DN10037_c0_g1_i1_1	#NUM!			7.22556	0.00337149	Up	5.18546	0.396407		0	0	0	0	0	0	0.5243	1.29758	4.4026	0.300906	0	1.43985	--	--	--	--	--	--	Molecular Function: oxidoreductase activity (GO:0016491);
TRINITY_DN10041_c0_g1_i1_4	-6.33927	0.205384		-5.39447	0.14188		-6.48079	0.180368		0	1.94084	3.87444	0	0	0	0	0.140699	0	0	0	0	--	--	--	--	--	--	--
TRINITY_DN10045_c0_g1_i1_4	-4.05935	0.402809		-6.61878	0.161363		-6.73962	0.177642		0	0.413777	8.8514	0	0.404437	0	0	0	0	0	0	0	--	--	--	--	--	--	--
TRINITY_DN10048_c0_g1_i1_1	-1.2576	0.798488		-0.819423	0.893132		1.73919	0.571902		0.856985	0.894082	0	0.311601	0.343231	0	0.843526	0	0	3.83008	0.188038	1.55109	60/85(70.59)	K13525	VCP, CDC48	transitional endoplasmic reticulum ATPase	ko04141	Protein processing in endoplasmic reticulum	Molecular Function: ATP binding (GO:0005524);|Cellular Component: cell wall (GO:0005618);|Cellular Component: nucleus (GO:0005634);|Cellular Component: cytoplasm (GO:0005737);|Cellular Component: Golgi apparatus (GO:0005794);|Cellular Component: cytosol (GO:0005829);|Cellular Component: cytoskeleton (GO:0005856);|Cellular Component: phragmoplast (GO:0009524);|Biological Process: macroautophagy (G…
TRINITY_DN10048_c0_g1_i1_2	-0.297916	0.494589		-0.702034	0.00396015		-0.416453	0.472189		26.1761	29.479	29.6132	21.4223	19.3377	18.0467	15.4905	14.1831	13.0554	14.5667	29.3711	16.7307	--	--	--	--	--	--	Biological Process: protein peptidyl-prolyl isomerization (GO:0000413);|Molecular Function: peptidyl-prolyl cis-trans isomerase activity (GO:0003755);|Cellular Component: cytoplasm (GO:0005737);|Biological Process: protein folding (GO:0006457);
TRINITY_DN10048_c0_g1_i1_3	4.74318	0.489136		5.68893	0.0548046		6.15785	0.242067		0.0225777	0	0	6.92878e-18	4.19419e-17	2.15369	0.910838	1.83439	0.885651	4.26052e-22	3.91638	1.92051	--	--	--	--	--	--	--
TRINITY_DN10048_c0_g1_i1_4	-0.826442	0.749324		-2.4133	0.430023		-0.476533	0.902907		0.70697	2.70918	1.07946	1.46052	0.373397	0.346548	0.707101	0	0	0	0.333736	2.66916	86/120(71.67)	K03348	APC1	anaphase-promoting complex subunit 1	ko04120	Ubiquitin mediated proteolysis	Cellular Component: anaphase-promoting complex (GO:0005680);|Biological Process: metaphase/anaphase transition of mitotic cell cycle (GO:0007091);|Biological Process: embryo sac development (GO:0009553);|Biological Process: embryo development ending in seed dormancy (GO:0009793);|Biological Process: auxin homeostasis (GO:0010252);|Biological Process: anaphase-promoting complex-dependent catabolic…
TRINITY_DN10051_c0_g1_i1_4	-4.3263	0.366292		-6.29231	0.197797		-6.41357	0.219198		0	0.549723	6.68366	0	0.27273	0	0	0	0	0	0	0	--	--	--	--	--	--	--
TRINITY_DN10052_c0_g1_i1_3	-6.55439	0.316529		-6.5589	0.247986		-4.35665	0.466334		0	7.64447	0	0	0	0	0	0	0	0	0.388746	0	--	--	--	--	--	--	Molecular Function: endopeptidase activity (GO:0004175);|Molecular Function: serine-type endopeptidase activity (GO:0004252);|Cellular Component: extracellular space (GO:0005615);|Biological Process: proteolysis (GO:0006508);|Molecular Function: tripeptidyl-peptidase activity (GO:0008240);|Biological Process: pathogenesis (GO:0009405);|Molecular Function: metal ion binding (GO:0046872);
TRINITY_DN10052_c0_g1_i1_4	-3.41662	0.638209		-3.43412	0.579691		3.45555	0.334453		0	0.33214	0.605092	0	0	0	0	0	0	0.69072	0	8.84026	--	--	--	--	--	--	--
TRINITY_DN10053_c0_g1_i1_4	-0.221347	0.977719		-3.74486	0.538136		2.70179	0.561863		1.29914	0	0	0.749191	0.165205	0	0	0	0	0	2.99528	4.40491	--	--	--	--	--	--	Cellular Component: nucleosome (GO:0000786);|Cellular Component: nuclear chromatin (GO:0000790);|Molecular Function: DNA binding (GO:0003677);|Cellular Component: vacuole (GO:0005773);|Biological Process: chromatin organization (GO:0006325);|Biological Process: response to temperature stimulus (GO:0009266);|Biological Process: defense response to bacterium (GO:0042742);|Molecular Function: protei…
TRINITY_DN10053_c0_g1_i2_2	1.4588	0.450501		0.742572	0.774179		0.142656	0.967058		5.4424	5.59703	0.0686101	7.06453	7.48248	11.5534	7.12474	0.141821	7.58783	0.0738063	7.9339	3.52977	--	--	--	--	--	--	--
TRINITY_DN10054_c0_g1_i1_2	-0.721783	0.643284		-0.581257	0.706551		-0.897933	0.540344		1.35221	4.61924	2.75817	1.37717	2.26531	0.878664	3.10461	0.638679	1.09886	2.19071	0.737571	1.54947	--	--	--	--	--	--	--
TRINITY_DN10055_c0_g1_i1_4	-0.0818158	0.991244		1.08553	0.852483		2.15369	0.515626		1.89452	0	0	0.705504	0.785612	0	0	2.82234	0.307752	2.66403	2.04513	3.00651	66/66(100.00)	K00469	MIOX	inositol oxygenase [EC:1.13.99.1]	ko00053|ko00562	Ascorbate and aldarate metabolism|Inositol phosphate metabolism	--
TRINITY_DN10056_c0_g1_i1_1	2.26729	0.220013		2.80507	0.047047	Up	2.47585	0.114145		1.26831	11.9855	0.641849	12.003	7.88407	40.0333	22.6733	18.2128	36.7023	33.5515	26.6029	12.9245	--	--	--	--	--	--	--
TRINITY_DN10056_c0_g1_i1_2	2.81253	0.156294		1.85508	0.427043		1.71157	0.435838		0.594235	0.0423238	0.0429856	0.773358	2.44435	0.963129	0.398065	1.53137	0.140557	0.84875	0.805227	0.534575	304/306(99.35)	K01702	LEU1	3-isopropylmalate dehydratase [EC:4.2.1.33]	ko00290	Valine, leucine and isoleucine biosynthesis	Molecular Function: 3-isopropylmalate dehydratase activity (GO:0003861);|Biological Process: leucine biosynthetic process (GO:0009098);|Cellular Component: 3-isopropylmalate dehydratase complex (GO:0009316);|Molecular Function: metal ion binding (GO:0046872);|Molecular Function: 4 iron, 4 sulfur cluster binding (GO:0051539);
TRINITY_DN10057_c0_g1_i1_3	-2.02242	0.407242		-0.75851	0.777451		-1.20182	0.547017		1.48706	3.60594	1.47837	0.836553	0	0.387295	0	0.791886	2.31024	0.422522	1.88593	0.36724	--	--	--	--	--	--	--
TRINITY_DN10059_c0_g1_i1_2	8.71391	0.0101443	Up	7.18756	0.00129116	Up	3.88522	0.549983		0	0	0	11.5913	16.3851	0	2.36796	6.06645	1.44112	1.1606	0	0	--	--	--	--	--	--	--
TRINITY_DN1005_c0_g1_i1_3	0.600881	0.839253		2.22987	0.551762		-0.166851	0.9682		0.727115	0.37861	0.179876	0.166895	0.890133	0.685007	0	4.88539	0	0.574809	0.550977	0	63/142(44.37)	K02875	RP-L14e, RPL14	large subunit ribosomal protein L14e	ko03010	Ribosome	Molecular Function: structural constituent of ribosome (GO:0003735);|Cellular Component: ribosome (GO:0005840);|Biological Process: translation (GO:0006412);
TRINITY_DN10060_c0_g1_i1_4	-5.08938	0.453422		-5.09766	0.381511		-5.199	0.394838		2.81753	0	0	0	0	0	0	0	0	0	0	0	--	--	--	--	--	--	--
TRINITY_DN10061_c0_g1_i1_4	-2.42845	0.723932		-3.40667	0.582871		1.44518	0.826391		0.396269	0	0.599373	0	0.202454	0	0	0	0	0	0	2.40444	--	--	--	--	--	--	Cellular Component: Golgi membrane (GO:0000139);|Molecular Function: structural molecule activity (GO:0005198);|Cellular Component: cytosol (GO:0005829);|Biological Process: intracellular protein transport (GO:0006886);|Biological Process: ER to Golgi vesicle-mediated transport (GO:0006888);|Biological Process: retrograde vesicle-mediated transport, Golgi to ER (GO:0006890);|Biological Process: i…
TRINITY_DN10061_c0_g1_i2_2	0.325567	0.596053		-0.860762	0.237497		-0.990699	0.0103637		28.3989	29.198	28.603	20.6284	26.4844	47.2268	11.8357	6.43968	19.8005	10.8194	13.3086	16.6377	--	--	--	--	--	--	--
TRINITY_DN10062_c0_g1_i1_3	0.109618	0.977804		0.54242	0.900188		0.106378	0.988373		0	2.08803	0.898758	0.286291	1.15894	1.40174	0	2.63356	0.862349	0	0	2.94189	--	--	--	--	--	--	--
TRINITY_DN10063_c0_g1_i1_2	1.44312	0.397353		2.16908	0.0566493		0.581079	0.704577		0.553919	1.17398	0.667824	0.853844	0.754369	4.3267	5.60971	1.14345	2.23209	1.3238	0.886257	1.17081	--	--	--	--	--	--	--
TRINITY_DN10065_c0_g1_i1_2	-1.34679	0.460386		0.447704	0.824105		-0.211788	0.944626		0.577592	0.447969	2.56576	0.266188	0.180098	0.82178	3.26416	0.569883	0.388224	0.557905	2.43774	0.0533438	--	--	--	--	--	--	--
TRINITY_DN10066_c0_g1_i1_1	0.116712	0.951781		0.18519	0.925529		0.308056	0.873707		3.07931	1.87922	3.86323	2.72463	4.09432	1.18502	0.907984	5.97473	1.18696	6.53679	1.52035	2.12264	--	--	--	--	--	--	--
TRINITY_DN10066_c0_g1_i1_2	1.1134	0.359792		1.01561	0.418712		-1.49741	0.459175		1.2776	1.1709	2.72232	1.96713	4.3215	3.2953	5.44938	1.43719	1.86209	1.42776	0.198137	0.197147	--	--	--	--	--	--	--
TRINITY_DN10066_c0_g1_i2_3	1.00452	0.631966		1.84409	0.282909		1.62371	0.358229		2.06777	3.58088	0.132549	3.12496	3.04407	3.61543	8.50982	6.29147	2.14344	4.56439	4.96883	6.9802	24/38(63.16)	K23260	TOGT1	scopoletin glucosyltransferase [EC:2.4.1.128]	ko00940	Phenylpropanoid biosynthesis	--
TRINITY_DN10067_c0_g1_i1_4	-0.305062	0.97149		-5.20207	0.370796		-5.32227	0.382776		0	0	4.16124	0	2.89597	0	0	0	0	0	0	0	--	--	--	--	--	--	--
TRINITY_DN10067_c0_g1_i2_1	-0.306189	0.53611		-0.0779137	0.873101		-0.683197	0.122379		7.63676	8.87736	7.70135	5.66572	5.42054	5.54875	6.18968	6.43104	6.01798	4.18037	5.1635	4.83766	--	--	--	--	--	--	--
TRINITY_DN10069_c0_g1_i1_2	2.67787	0.470587		1.83079	0.733977		1.86399	0.766293		0.496559	0	0	0.852617	0.322332	1.64693	0.830515	0.551526	0	0.884642	0.829772	0	--	--	--	--	--	--	--
TRINITY_DN1006_c0_g1_i1_2	-0.93966	0.805058		0.237602	0.93169		-1.38606	0.781929		0.311454	0.63594	0.606276	0	0.313114	0.291022	0.676795	0.242615	0.725755	0.582358	0	0	--	--	--	--	--	--	Biological Process: carbohydrate metabolic process (GO:0005975);|Biological Process: defense response (GO:0006952);|Molecular Function: glucan endo-1,3-beta-D-glucosidase activity (GO:0042973);
TRINITY_DN1006_c0_g1_i1_4	-0.656588	0.854627		-8.00634	0.000946646	Down	-8.12857	0.00110393	Down	0.877947	5.70874	21.7733	0	4.61562	12.0462	0	0	0	0	0	0	--	--	--	--	--	--	--
TRINITY_DN10070_c0_g1_i1_2	1.17279	0.382309		1.20303	0.256994		0.418779	0.854606		1.58444	1.21989	1.12812	1.21029	2.43279	3.80447	1.7229	3.15486	2.17744	3.01888	1.38058	0.359682	--	--	--	--	--	--	--
TRINITY_DN10071_c0_g1_i1_4	-6.14856	0.353095		-6.17169	0.281582		-6.2919	0.29717		0	0	7.39731	0	0	0	0	0	0	0	0	0	--	--	--	--	--	--	--
TRINITY_DN10072_c0_g1_i1_4	-5.38231	0.383246		-5.39541	0.319295		-5.5029	0.350029		3.38437	0	1.61193	0	0	0	0	0	0	0	0	0	--	--	--	--	--	--	--
TRINITY_DN10073_c0_g1_i1_4	-3.63854	0.603302		-5.61711	0.331774		-5.73731	0.345655		0	0	5.17588	0	0.342042	0	0	0	0	0	0	0	--	--	--	--	--	--	Molecular Function: protein serine/threonine phosphatase activity (GO:0004722);|Cellular Component: nucleus (GO:0005634);|Cellular Component: cytoplasm (GO:0005737);|Cellular Component: cytosol (GO:0005829);|Cellular Component: plastid stroma (GO:0009532);|Molecular Function: metal ion binding (GO:0046872);
TRINITY_DN10077_c0_g1_i1_1	-3.15214	0.66955		-3.16055	0.61615		4.89499	0.197825		0.797868	0	0	0	0	0	0	0	0	18.1208	2.29111	0	--	--	--	--	--	--	--
TRINITY_DN10077_c0_g1_i1_2	8.72716	4.32888e-06	Up	8.76256	1.09701e-05	Up	#NUM!			0	0	0	2.5943	16.5375	11.7418	1.72961	11.196	15.8949	0.878959	0	0	--	--	--	--	--	--	--
TRINITY_DN10078_c0_g1_i1_2	7.12144	0.00545775	Up	8.08507	0.000869213	Up	#NUM!			0	0	0	0.442968	2.70462	4.49737	1.53638	0.790169	10.8298	0.410666	0	0	--	--	--	--	--	--	--
TRINITY_DN10078_c0_g1_i1_3	0.836868	0.870281		2.27773	0.256605		0.951392	0.850259		0.375758	0.791661	0	1.27898	0	0.38978	1.54124	1.92457	1.15454	0.402317	1.7767	0	--	--	--	--	--	--	--
TRINITY_DN10078_c0_g1_i1_4	-6.02533	0.290201		-6.04666	0.232806		-6.16811	0.257125		0	0.565088	5.87651	0	0	0	0	0	0	0	0	0	--	--	--	--	--	--	--
TRINITY_DN1007_c0_g1_i1_4	8.41778	5.38746e-07	Up	6.00231	0.0218303	Up	6.75565	0.0112101	Up	0	0	0	9.93436	9.97004	6.07817	1.88175	1.37095	1.37464	0.964092	4.15365	4.17666	--	--	--	--	--	--	--
TRINITY_DN10082_c0_g1_i1_2	1.5307	0.308618		0.860255	0.584697		1.37365	0.488652		0.897895	0.982024	2.69232	3.88017	4.83555	2.26605	0.945806	2.78594	2.7791	6.69575	4.11662	0.40756	--	--	--	--	--	--	--
TRINITY_DN10083_c0_g1_i1_4	-6.05715	0.291935		-6.07895	0.234391		-6.20007	0.258058		0	0.427534	5.792	0	0	0	0	0	0	0	0	0	103/120(85.83)	K17900	ATG15, AUT5	lipase ATG15 [EC:3.1.1.3]	ko00561	Glycerolipid metabolism	Cellular Component: Golgi membrane (GO:0000139);|Molecular Function: triglyceride lipase activity (GO:0004806);|Cellular Component: endoplasmic reticulum membrane (GO:0005789);|Biological Process: autophagy (GO:0006914);|Cellular Component: integral component of membrane (GO:0016021);|Biological Process: lipid catabolic process (GO:0016042);|Cellular Component: multivesicular body membrane (GO:00…
TRINITY_DN10085_c0_g1_i1_2	0.585177	0.755886		0.844437	0.509469		0.775451	0.612375		1.67467	2.94422	1.10271	2.11762	3.88393	1.06363	3.66908	1.54622	3.08521	3.54192	1.64502	3.83471	--	--	--	--	--	--	--
TRINITY_DN10086_c0_g1_i1_1	1.09449	0.813741		2.2616	0.499967		-2.52987	0.680494		1.28094	0.354583	0	1.41193	1.40309	0	1.42104	0	4.69822	0	0.307231	0	--	--	--	--	--	--	--
TRINITY_DN10088_c0_g1_i1_2	2.32847	0.666181		-3.45809	0.576588		0.396094	0.959675		0	1.12187	0	0	0.891897	4.04515	0	0	0	0.496205	0.912098	0	--	--	--	--	--	--	--
TRINITY_DN10088_c0_g1_i1_4	-3.16452	0.331361		-7.33827	0.0026793	Down	-7.45542	0.00349144	Down	1.77012	0.476649	6.20136	0	0	0.90895	0	0	0	0	0	0	--	--	--	--	--	--	--
TRINITY_DN10089_c0_g1_i1_4	-0.906297	0.803205		-2.74649	0.411429		-5.73876	0.309048		2.21814	0	0.888836	0.544399	0.116629	0.758478	0	0.218487	0.214711	0	0	0	136/188(72.34)	K01251	E3.3.1.1, ahcY	adenosylhomocysteinase [EC:3.3.1.1]	ko00270	Cysteine and methionine metabolism	Molecular Function: adenosylhomocysteinase activity (GO:0004013);|Biological Process: one-carbon metabolic process (GO:0006730);|Biological Process: S-adenosylhomocysteine catabolic process (GO:0019510);|Molecular Function: NAD binding (GO:0051287);
TRINITY_DN1008_c0_g1_i1_4	-2.37862	0.126931		-1.42894	0.303625		-2.35697	0.187375		0.749962	1.44572	4.47327	0.140729	0.346985	0.696151	0.665018	0.999118	0.350905	0.0688145	0.747528	0.448329	--	--	--	--	--	--	--
TRINITY_DN10090_c0_g1_i1_1	#NUM!			1.93971	0.555755		2.89122	0.376926		0.655614	0	0	0.214716	0	0	0.600835	0.835633	0.498808	3.01805	0.526617	0.862107	160/160(100.00)	K00140	mmsA, iolA, ALDH6A1	malonate-semialdehyde dehydrogenase (acetylating) / methylmalonate-semialdehyde dehydrogenase [EC:1.2.1.18 1.2.1.27]	ko00280|ko00410|ko00562|ko00640	Valine, leucine and isoleucine degradation|beta-Alanine metabolism|Inositol phosphate metabolism|Propanoate metabolism	Molecular Function: methylmalonate-semialdehyde dehydrogenase (acylating) activity (GO:0004491);|Molecular Function: copper ion binding (GO:0005507);|Cellular Component: mitochondrion (GO:0005739);|Biological Process: thymine catabolic process (GO:0006210);|Biological Process: valine metabolic process (GO:0006573);|Biological Process: valine catabolic process (GO:0006574);|Biological Process: res…
TRINITY_DN10090_c0_g1_i1_4	-0.415816	0.934719		0.832926	0.769087		-0.500667	0.922755		0.812527	0	1.90893	0	1.03901	0.599367	0.386948	2.10933	1.34859	0.851953	0	0.965251	--	--	--	--	--	--	--
TRINITY_DN10091_c0_g2_i1_1	5.23557	0.00545701	Up	2.43627	0.627649		1.85847	0.805524		0.466465	0	0	6.65932	3.02879	3.0529	0	0.493655	1.21365	1.37804	0	0	--	--	--	--	--	--	--
TRINITY_DN10092_c0_g1_i1_3	0.116147	0.974247		0.302782	0.918131		1.77186	0.218875		2.09863	2.40008	1.44488	0.824959	0	5.03289	1.72064	0	4.0389	2.47449	13.3044	3.26768	--	--	--	--	--	--	--
TRINITY_DN10093_c0_g1_i1_2	0.935899	0.850031		-0.815993	0.838861		0.151934	0.969251		1.36449	1.97744	0	0.280192	0.0173595	5.56841	0.732687	2.29542e-25	0.761576	1.17049	0.254651	1.96793	--	--	--	--	--	--	--
TRINITY_DN10093_c0_g1_i1_3	0.873797	0.783624		0.818088	0.81616		3.09167	0.183925		0.235745	0.0561315	0.0287672	0.278663	0.0827825	0.13321	0.271045	0.218334	0	0.311297	2.28273	0.127128	237/375(63.20)	K04043	dnaK, HSPA9	molecular chaperone DnaK	ko03018	RNA degradation	Molecular Function: ATP binding (GO:0005524);|Cellular Component: mitochondrion (GO:0005739);|Biological Process: protein folding (GO:0006457);|Molecular Function: unfolded protein binding (GO:0051082);
TRINITY_DN10094_c0_g1_i1_1	-1.213	0.5714		2.47719	0.0395918	Up	1.19573	0.488344		0.771114	0.97525	0.346799	0.226073	0.317131	0.335065	2.01876	1.63572	5.76258	2.76811	0.694898	1.15508	128/133(96.24)	K02912	RP-L32e, RPL32	large subunit ribosomal protein L32e	ko03010	Ribosome	Molecular Function: structural constituent of ribosome (GO:0003735);|Cellular Component: nucleolus (GO:0005730);|Cellular Component: cytosol (GO:0005829);|Biological Process: translation (GO:0006412);|Cellular Component: cytosolic large ribosomal subunit (GO:0022625);|Cellular Component: cytosolic ribosome (GO:0022626);|Cellular Component: polysomal ribosome (GO:0042788);
TRINITY_DN10094_c0_g1_i1_4	-1.69028	0.488703		-2.9971	0.194568		2.69788	0.141363		1.39991	0.107902	1.68572	0.604928	0.109101	0.102788	0.255607	0.100158	0	0.480488	6.4176	12.8326	114/248(45.97)	K02934	RP-L6e, RPL6	large subunit ribosomal protein L6e	ko03010	Ribosome	Molecular Function: structural constituent of ribosome (GO:0003735);|Cellular Component: ribosome (GO:0005840);|Biological Process: translation (GO:0006412);
TRINITY_DN10095_c0_g1_i1_1	0.298025	0.798728		0.536588	0.645516		-0.0927127	0.949856		2.10117	3.6716	3.57337	3.11882	2.70017	4.13607	4.95716	1.56187	4.65334	3.34524	2.4675	2.51629	--	--	--	--	--	--	--
TRINITY_DN10098_c0_g1_i2_2	1.10867	0.700303		-0.276733	0.94682		-1.87206	0.604286		0.896868	1.51385	0.00143977	1.02706	2.82749	0.447248	0.739874	0.00733007	0.882997	0.00559832	0.354744	0.277782	--	--	--	--	--	--	Cellular Component: nucleus (GO:0005634);|Biological Process: ubiquitin-dependent protein catabolic process (GO:0006511);|Biological Process: protein ubiquitination (GO:0016567);|Cellular Component: SCF ubiquitin ligase complex (GO:0019005);
TRINITY_DN10099_c0_g1_i1_1	1.78282	0.467323		2.90819	0.0728765		0.968602	0.825538		1.32747	0	1.28744	1.45613	1.47836	5.35954	6.31627	2.80445	7.63838	2.14848	3.04463	0	--	--	--	--	--	--	--
TRINITY_DN10099_c0_g1_i1_2	0.193728	0.948541		-1.92919	0.347444		-2.26671	0.485861		1.26856	6.09928	4.36336	0.67011	9.87433	0.623676	1.32485	4.78199e-23	1.2716	2.63594e-10	0	2.30114	--	--	--	--	--	--	--
TRINITY_DN100_c0_g1_i1_4	-6.99435	0.00341616	Down	-2.95897	0.115942		-5.24998	0.00895944	Down	1.17008	1.85591	5.45271	0	0	0	0	0.522649	0.403547	0.147308	0	0.13758	--	--	--	--	--	--	--
TRINITY_DN10101_c0_g1_i1_1	-0.451268	0.844445		-2.22912	0.142455		0.970343	0.485224		10.6993	1.3498	2.12223	1.42475	0.949389	6.86308	0.296594	0.583682	1.4682	6.31382	8.10809	10.9176	129/159(81.13)	K16241	HY5	transcription factor HY5	ko04712	Circadian rhythm - plant	Molecular Function: DNA-binding transcription factor activity (GO:0003700);|Cellular Component: nucleus (GO:0005634);|Biological Process: red, far-red light phototransduction (GO:0009585);|Biological Process: red or far-red light signaling pathway (GO:0010017);|Biological Process: regulation of photomorphogenesis (GO:0010099);|Biological Process: response to red light (GO:0010114);|Biological Pro…
TRINITY_DN10101_c0_g1_i1_3	-3.02371	1.00839e-05	Down	-2.76409	0.00704255	Down	-2.42962	0.0103333	Down	11.6215	26.2929	29.5422	1.59844	1.41549	4.38179	1.14045	0.967649	5.75965	1.40627	8.30757	2.40895	--	--	--	--	--	--	Biological Process: defense response (GO:0006952);|Biological Process: response to bacterium (GO:0009617);|Biological Process: response to ethylene (GO:0009723);
TRINITY_DN10104_c0_g1_i1_1	0.361484	0.866511		-0.336173	0.85939		0.455661	0.767073		2.30014	2.08673	1.24445	2.8311	0.361377	3.00149	0.965882	0.329738	2.22491	3.02336	1.2385	2.79483	--	--	--	--	--	--	--
TRINITY_DN10104_c0_g1_i1_2	-0.132375	0.971716		-0.257886	0.936173		-0.390753	0.939766		0.783528	0	1.72902	0.415587	0.44221	1.10588	0.358915	0.715667	0.674129	0.978428	0.854467	0	--	--	--	--	--	--	--
TRINITY_DN10106_c0_g1_i1_3	-5.10659	0.451508		-3.20219	0.601487		-5.24438	0.390507		0	3.72526	0	0	0	0	0	0	0.338789	0	0	0	65/106(61.32)	K00820	glmS, GFPT	glutamine---fructose-6-phosphate transaminase (isomerizing) [EC:2.6.1.16]	ko00250|ko00520	Alanine, aspartate and glutamate metabolism|Amino sugar and nucleotide sugar metabolism	Molecular Function: glutamine-fructose-6-phosphate transaminase (isomerizing) activity (GO:0004360);|Biological Process: fructose 6-phosphate metabolic process (GO:0006002);|Biological Process: chitin biosynthetic process (GO:0006031);|Biological Process: cell wall chitin biosynthetic process (GO:0006038);|Biological Process: glucosamine biosynthetic process (GO:0006042);|Biological Process: UDP-…
TRINITY_DN10106_c0_g1_i1_4	-2.93996	0.555413		-5.9133	0.231476		-6.03761	0.258113		0	2.05718	4.1921	0	0.649104	0	0	0	0	0	0	0	--	--	--	--	--	--	--
TRINITY_DN10108_c0_g1_i1_1	-0.21423	0.89632		-1.59096	0.162406		-1.25797	0.469716		0.97352	1.19834	1.82164	1.43258	0.893509	0.603259	0.268769	0.320755	0.515128	0.296178	0.166092	1.14569	--	--	--	--	--	--	Molecular Function: RNA binding (GO:0003723);|Molecular Function: mRNA binding (GO:0003729);|Cellular Component: nucleus (GO:0005634);|Cellular Component: cytoplasm (GO:0005737);|Biological Process: mRNA catabolic process (GO:0006402);|Biological Process: plant-type hypersensitive response (GO:0009626);|Biological Process: flower development (GO:0009908);|Biological Process: positive regulation o…
TRINITY_DN10109_c0_g1_i1_4	-4.40385	0.40603		-6.26096	0.273855		-6.38116	0.288945		0	0	5.18246	0	0.14301	0.136216	0	0	0	0	0	0	46/169(27.22)	K18881	DJ1D	D-lactate dehydratase [EC:4.2.1.130]	ko00620	Pyruvate metabolism	--
TRINITY_DN1010_c0_g1_i1_4	-0.201051	0.939444		-1.1488	0.769596		0.546322	0.88046		0.294575	1.60363	4.3737	2.35146	1.33232	0.912214	0	2.28245	0	3.98949	0	4.68729	--	--	--	--	--	--	Cellular Component: Golgi membrane (GO:0000139);|Cellular Component: endosome (GO:0005768);|Cellular Component: Golgi apparatus (GO:0005794);|Cellular Component: trans-Golgi network (GO:0005802);|Cellular Component: endosome membrane (GO:0010008);|Cellular Component: membrane (GO:0016020);|Cellular Component: integral component of membrane (GO:0016021);|Biological Process: protein localization to…
TRINITY_DN10110_c0_g1_i1_4	-5.80345	0.385807		-5.82656	0.312117		-5.94676	0.327158		0	0	4.72566	0	0	0	0	0	0	0	0	0	--	--	--	--	--	--	Cellular Component: nucleus (GO:0005634);|Cellular Component: cytoplasm (GO:0005737);|Molecular Function: protein-arginine N-methyltransferase activity (GO:0016274);
TRINITY_DN10110_c0_g1_i2_2	0.0876337	0.873381		0.0907838	0.838028		0.127916	0.719814		12.3239	10.9867	11.8297	12.2959	9.05255	10.2767	12.7145	10.1963	7.75168	11.1823	12.1075	12.7871	385/509(75.64)	K06126	COQ6	ubiquinone biosynthesis monooxygenase Coq6 [EC:1.14.13.-]	ko00130	Ubiquinone and other terpenoid-quinone biosynthesis	Cellular Component: mitochondrion (GO:0005739);|Cellular Component: mitochondrial inner membrane (GO:0005743);|Biological Process: ubiquinone biosynthetic process (GO:0006744);|Molecular Function: 2-octaprenyl-6-methoxyphenol hydroxylase activity (GO:0008681);|Molecular Function: oxidoreductase activity, acting on paired donors, with incorporation or reduction of molecular oxygen, NAD(P)H as one …
TRINITY_DN10110_c0_g2_i1_4	-5.95296	0.13502		-5.97434	0.0974053		-6.09429	0.116347		0.223363	0.22756	4.79268	0	0	0	0	0	0	0	0	0	--	--	--	--	--	--	Cellular Component: nucleus (GO:0005634);|Cellular Component: cytoplasm (GO:0005737);|Molecular Function: S-adenosylmethionine-dependent methyltransferase activity (GO:0008757);|Biological Process: peptidyl-arginine methylation (GO:0018216);|Molecular Function: protein-arginine N5-methyltransferase activity (GO:0019702);|Biological Process: S-adenosylhomocysteine metabolic process (GO:0046498);|B…
TRINITY_DN10111_c0_g1_i1_4	-0.842076	0.833518		-1.16139	0.751632		-2.04721	0.566897		5.91799	0	1.95438	0.125524	0.135479	3.76574	0	1.65505	1.08207	1.10391	0	0.617155	--	--	--	--	--	--	--
TRINITY_DN10113_c0_g1_i1_3	-1.27574	0.474408		0.391561	0.712509		-0.313158	0.889849		1.80806	4.86114	2.63034	0.720125	2.1335	0.328666	3.42538	2.73323	3.71597	0.335833	3.6409	3.13954	--	--	--	--	--	--	--
TRINITY_DN10114_c0_g1_i1_1	4.60854	0.50311		5.90854	0.267894		8.19498	3.25066e-06	Up	2.35838e-22	4.37863e-24	0	7.33849e-08	0.830611	0.260839	0	0.266498	2.271	7.05724	4.64972	3.68621	--	--	--	--	--	--	--
TRINITY_DN10114_c0_g2_i1_1	-2.06999	0.609874		0.959901	0.735252		2.13182	0.188069		0.305857	0.253422	0.602689	3.78493e-18	0.213723	0.000928785	0.642413	0.00014974	1.1459	1.6332	0.574368	2.45101	--	--	--	--	--	--	--
TRINITY_DN10118_c0_g1_i1_3	-0.378195	0.894143		-2.0536	0.551706		-1.68604	0.690629		0.903442	2.40768	0.251955	1.22457	0.511806	0.490147	0.700981	0	0	2.08691e-16	0	0.99338	--	--	--	--	--	--	--
TRINITY_DN10118_c0_g1_i1_4	-0.169287	0.685552		-0.171137	0.606581		-0.138398	0.775021		66.0043	49.4156	59.3027	39.1223	47.8688	45.3273	42.5339	43.6355	39.9058	40.4994	57.0243	51.7773	62/62(100.00)	K02983	RP-S30e, RPS30	small subunit ribosomal protein S30e	ko03010	Ribosome	Molecular Function: structural constituent of ribosome (GO:0003735);|Cellular Component: nucleolus (GO:0005730);|Biological Process: translation (GO:0006412);|Cellular Component: cytosolic small ribosomal subunit (GO:0022627);
TRINITY_DN10119_c0_g1_i1_2	-0.981571	0.030957		-0.699169	0.269154		-0.266953	0.546283		4.54857	4.54921	4.40214	1.33353	1.8755	2.73221	2.87961	1.24302	2.66531	3.3239	3.31306	3.90291	--	--	--	--	--	--	Biological Process: Group II intron splicing (GO:0000373);|Molecular Function: RNA binding (GO:0003723);|Molecular Function: RNA helicase activity (GO:0003724);|Molecular Function: ATP binding (GO:0005524);|Biological Process: mRNA processing (GO:0006397);|Cellular Component: chloroplast (GO:0009507);|Cellular Component: chloroplast stroma (GO:0009570);|Biological Process: embryo development endi…
TRINITY_DN10119_c0_g1_i2_3	0.309435	0.225809		0.405683	0.0456999		0.394418	0.0593173		55.3245	55.0507	55.2492	54.5832	61.3405	58.9056	68.5693	54.6179	55.8484	70.912	70.4107	63.6801	--	--	--	--	--	--	Molecular Function: microtubule binding (GO:0008017);|Biological Process: unidimensional cell growth (GO:0009826);|Biological Process: cortical microtubule organization (GO:0043622);|Biological Process: negative regulation of unidimensional cell growth (GO:0051511);|Cellular Component: cortical microtubule (GO:0055028);
TRINITY_DN10120_c0_g1_i1_1	1.31244	0.724731		-1.1322	0.797757		1.88068	0.501383		0.121272	2.29686	0	3.73883	0.359405	0.680961	0.399406	0.503039	0	1.61814	1.87383	4.67363	--	--	--	--	--	--	Cellular Component: cytosol (GO:0005829);|Cellular Component: nascent polypeptide-associated complex (GO:0005854);|Cellular Component: plasmodesma (GO:0009506);|Biological Process: response to salt stress (GO:0009651);|Biological Process: protein transport (GO:0015031);|Cellular Component: cytosolic ribosome (GO:0022626);
TRINITY_DN10120_c0_g1_i1_3	1.04253	0.877914		1.83001	0.726175		1.81851	0.620762		0	0	1.02954	0.300364	1.48021	0	0.160849	2.81584	0	0.860234	1.66051	0.960558	--	--	--	--	--	--	--
TRINITY_DN10121_c0_g1_i1_2	0.118151	0.970062		-0.0339015	0.985837		-5.60421	0.0904778		0.45162	1.0506	0.709132	0.328778	1.66924	0.0888584	0.598094	0.420739	0.692355	0	0	0	--	--	--	--	--	--	Cellular Component: Golgi apparatus (GO:0005794);|Biological Process: defense response (GO:0006952);|Molecular Function: sulfotransferase activity (GO:0008146);|Biological Process: response to salt stress (GO:0009651);|Biological Process: response to salicylic acid (GO:0009751);|Biological Process: brassinosteroid metabolic process (GO:0016131);|Molecular Function: brassinosteroid sulfotransferas…
TRINITY_DN10121_c0_g1_i1_4	-0.801137	0.786243		-2.52493	0.378116		-5.87331	0.0510918		1.24086	2.24573	1.67975	1.25589	1.30301	0	0	0	0.780146	0	0	0	--	--	--	--	--	--	Molecular Function: beta-galactosidase activity (GO:0004565);|Cellular Component: cell wall (GO:0005618);|Cellular Component: vacuole (GO:0005773);|Biological Process: carbohydrate metabolic process (GO:0005975);|Biological Process: plant-type cell wall modification (GO:0009827);|Cellular Component: apoplast (GO:0048046);|Biological Process: mucilage biosynthetic process involved in seed coat dev…
TRINITY_DN10122_c0_g1_i1_4	-2.54999	0.543666		-6.61823	0.17041		-6.73885	0.186848		0	0.202418	7.73541	0	0.778994	0.36917	0	0	0	0	0	0	--	--	--	--	--	--	Molecular Function: NADPH-hemoprotein reductase activity (GO:0003958);|Cellular Component: mitochondrial outer membrane (GO:0005741);|Cellular Component: endoplasmic reticulum membrane (GO:0005789);|Cellular Component: plasma membrane (GO:0005886);|Biological Process: ergosterol biosynthetic process (GO:0006696);|Molecular Function: FMN binding (GO:0010181);|Cellular Component: integral component…
TRINITY_DN10122_c0_g1_i2_2	5.90908	1.30014e-22	Up	3.68148	4.14392e-06	Up	3.63297	5.24035e-07	Up	0.684438	0.223357	0.186115	23.5075	17.3072	14.1273	1.99832	5.9112	3.3317	5.64019	2.8233	4.12564	--	--	--	--	--	--	Molecular Function: calmodulin binding (GO:0005516);|Biological Process: protein folding (GO:0006457);|Biological Process: autophagy (GO:0006914);|Biological Process: response to heat (GO:0009408);|Cellular Component: plasmodesma (GO:0009506);|Biological Process: response to high light intensity (GO:0009644);|Biological Process: defense response to fungus, incompatible interaction (GO:0009817);|B…
TRINITY_DN10123_c0_g1_i1_1	1.18533	0.783873		-0.312272	0.943847		1.96917	0.608671		2.80672	1.86107e-15	0.808912	3.64856	2.99569	0	0.59839	0	1.70714	12.0406	3.10409e-15	1.1264	--	--	--	--	--	--	--
TRINITY_DN10123_c0_g1_i1_4	1.14375	0.310355		1.91255	0.187051		1.11919	0.481244		6.74937	3.19441	2.37932	4.12357	9.01268	10.3677	2.90755	5.13847	27.9096	8.04969	1.4493	14.9258	--	--	--	--	--	--	--
TRINITY_DN10126_c0_g1_i1_1	#NUM!			6.57143	0.0317267	Up	#NUM!			0	0	0	0	0	0	0.282187	0.872012	4.28809	0.516524	0	0	--	--	--	--	--	--	--
TRINITY_DN10126_c0_g1_i1_3	-1.4834	0.593451		0.187283	0.935359		-0.305936	0.905388		1.00603	0.61565	1.93523	0.759614	0	0.382652	1.0536	1.9859	0.171065	0.41876	1.79766	0.630377	--	--	--	--	--	--	--
TRINITY_DN10127_c0_g1_i1_3	-0.331311	0.795927		-0.745868	0.353949		-1.50026	0.153829		1.83981	2.95363	2.55845	1.15259	1.1254	2.9017	1.04856	1.30798	1.27116	1.27817	0.752112	0.489822	--	--	--	--	--	--	--
TRINITY_DN1012_c0_g1_i1_4	-4.21723	0.54386		-5.20207	0.370796		-5.32227	0.382776		0	0	3.4642	0	0.191035	0	0	0	0	0	0	0	--	--	--	--	--	--	--
TRINITY_DN10130_c0_g1_i1_2	0.224455	0.954492		0.887835	0.767996		-5.87215	0.30332		0	0.640878	4.80631	0.633308	3.13054	2.00468	5.87804	0.595218	2.36357	3.85733e-09	0	0	--	--	--	--	--	--	--
TRINITY_DN10131_c0_g1_i1_2	1.75905	0.538492		2.2373	0.27061		0.105145	0.9848		1.65916	0.577028	0	0.615188	4.25409	1.11878	1.73111	2.34612	3.93344	1.48152e-38	1.07018	1.07763	--	--	--	--	--	--	--
TRINITY_DN10131_c0_g1_i1_4	-0.548085	0.918989		-4.52529	0.278902		1.144	0.733764		0.296667	0.305774	1.14309	0	0.964459	0	0	0	0	0	1.14244	2.51003	--	--	--	--	--	--	Molecular Function: mRNA binding (GO:0003729);|Cellular Component: cytoplasm (GO:0005737);|Cellular Component: polysome (GO:0005844);|Biological Process: response to abscisic acid (GO:0009737);|Biological Process: abscisic acid-activated signaling pathway (GO:0009738);|Biological Process: response to salicylic acid (GO:0009751);|Biological Process: response to jasmonic acid (GO:0009753);|Biologic…
TRINITY_DN10133_c0_g1_i1_3	1.12438	0.876604		1.82135	0.628038		3.25544	0.367571		0.385885	0.0616247	0	0.781784	0	0	0.731208	0.533002	0	0	3.55114	0.541913	--	--	--	--	--	--	--
TRINITY_DN10136_c0_g1_i1_2	3.61923	0.385919		4.00012	0.260913		#NUM!			0	0.159947	4.09359e-24	0.876917	0.154162	0.438719	1.43233	0.266887	0.1331	0	0.464549	1.94942e-15	--	--	--	--	--	--	--
TRINITY_DN10138_c0_g1_i1_1	-0.582101	0.29065		0.38846	0.386491		0.368633	0.526549		3.73669	2.67463	3.42948	1.70673	1.72347	2.22525	4.0234	3.4301	3.06929	4.29531	4.63608	3.07769	--	--	--	--	--	--	Cellular Component: nucleus (GO:0005634);|Biological Process: regulation of transcription, DNA-templated (GO:0006355);|Molecular Function: zinc ion binding (GO:0008270);
TRINITY_DN10139_c0_g1_i1_1	-3.56673	0.619875		-1.0789	0.881845		2.771	0.680361		1.16266	0	0	0	0	0	0	0	0.378362	7.39983	0	0	--	--	--	--	--	--	--
TRINITY_DN10140_c0_g1_i1_1	0.940593	0.793207		2.39054	0.306083		2.63937	0.224555		0.431742	1.37767	0	0.422632	0.870939	1.67426	5.24149	1.71893	0.835802	2.90062	4.68094	2.56609	89/102(87.25)	K14572	MDN1, REA1	midasin	ko03008	Ribosome biogenesis in eukaryotes	Biological Process: ribosomal large subunit assembly (GO:0000027);|Molecular Function: ATP binding (GO:0005524);|Cellular Component: nucleoplasm (GO:0005654);|Cellular Component: nucleolus (GO:0005730);|Biological Process: rRNA processing (GO:0006364);|Cellular Component: plasmodesma (GO:0009506);|Biological Process: embryo sac development (GO:0009553);|Biological Process: abscisic acid-activated…
TRINITY_DN10141_c0_g1_i1_1	0.527326	0.869708		1.3263	0.56184		2.4539	0.181054		1.7646	2.01443	8.15284e-34	1.64984	0.824275	2.26158	4.1312	0.812892	2.75862	5.41117	6.10837	7.87886	--	--	--	--	--	--	--
TRINITY_DN10143_c0_g1_i1_2	5.97709	0.0847691		5.50336	0.0740424		6.46848	0.02598	Up	0	0	0	0.460233	3.68463	0.858533	0.865486	1.2897	1.26604	2.36895	0.848818	4.87086	--	--	--	--	--	--	--
TRINITY_DN10143_c0_g1_i1_3	-1.33173	0.205163		-1.34354	0.321062		-1.2745	0.62831		2.25473	2.09389	1.56777	0.772382	0.505575	0.696609	0.477781	1.2124	0.181967	0.316417	2.0526	0	--	--	--	--	--	--	--
TRINITY_DN10144_c0_g1_i1_3	-2.8084	0.572816		-6.09955	0.199645		-6.22847	0.223696		0	4.69868	2.263	0	0.839237	0	0	0	0	0	0	0	--	--	--	--	--	--	--
TRINITY_DN10145_c0_g1_i1_3	0.513802	0.865059		0.591716	0.901935		-0.885496	0.82448		0.380513	0.161379	1.72262	1.18093	0.40561	1.12069	2.73518e-08	2.66377	0.0207985	0.79221	0.00133632	0.354766	--	--	--	--	--	--	Cellular Component: nucleus (GO:0005634);|Biological Process: regulation of transcription, DNA-templated (GO:0006355);|Molecular Function: zinc ion binding (GO:0008270);
TRINITY_DN10146_c0_g1_i1_2	0.655302	0.750344		1.95604	0.0350974	Up	1.63022	0.258483		2.06915	1.09906	1.01285	2.18182	0.531351	3.03996	6.21425	3.21942	3.67106	5.10603	1.45921	5.32689	--	--	--	--	--	--	--
TRINITY_DN10146_c0_g1_i1_3	2.33412	0.759108		3.01726	0.525412		#NUM!			0.478276	0	0	0	0	2.18783	0.384711	2.70867	0	0	0	0	--	--	--	--	--	--	--
TRINITY_DN10146_c0_g1_i1_4	-0.978373	0.701524		-1.54745	0.56077		-1.60917	0.706206		1.51436	0.408134	2.27873	0.386115	0.394501	1.06298	0	0.369053	0.731738	1.22759	0	0	--	--	--	--	--	--	--
TRINITY_DN10147_c0_g2_i1_2	-0.0448957	0.993156		-1.95521	0.711135		-1.32056	0.842291		2.57138	0	0.515321	0	1.82169	0.734159	0.714743	0	0	1.16474	0	0	67/98(68.37)	K02987	RP-S4e, RPS4	small subunit ribosomal protein S4e	ko03010	Ribosome	Molecular Function: mRNA binding (GO:0003729);|Molecular Function: structural constituent of ribosome (GO:0003735);|Cellular Component: nucleus (GO:0005634);|Biological Process: translation (GO:0006412);|Molecular Function: rRNA binding (GO:0019843);|Molecular Function: translation initiation factor binding (GO:0031369);|Cellular Component: ribosomal subunit (GO:0044391);
TRINITY_DN10148_c0_g1_i1_3	-2.34085	0.580286		-1.52731	0.692946		0.203095	0.963368		0.40621	1.99047	0	0.240764	0	0.248273	0.364315	0.243403	0	0.592336	1.96466	0.150695	--	--	--	--	--	--	Cellular Component: nuclear chromatin (GO:0000790);|Cellular Component: nucleus (GO:0005634);|Cellular Component: nucleoplasm (GO:0005654);|Cellular Component: cytosol (GO:0005829);|Biological Process: cell cycle (GO:0007049);|Cellular Component: protein serine/threonine phosphatase complex (GO:0008287);|Biological Process: negative regulation of mitotic sister chromatid segregation (GO:0033048);…
TRINITY_DN10148_c0_g1_i1_4	-0.824998	0.859103		0.0227719	0.994522		-0.45814	0.924622		5.26334	1.84476	0	1.33349	1.80405	0	1.75963	0.885892	2.94322	0	2.65811	2.14786	--	--	--	--	--	--	--
TRINITY_DN10149_c0_g1_i1_3	-1.59036	0.817349		-4.55613	0.439659		-4.68842	0.449082		0	2.25822	0.206057	0	0.638995	0	0	0	0	0	0	0	91/115(79.13)	K01069	gloB, gloC, HAGH	hydroxyacylglutathione hydrolase [EC:3.1.2.6]	ko00620	Pyruvate metabolism	Molecular Function: hydroxyacylglutathione hydrolase activity (GO:0004416);|Cellular Component: cytosol (GO:0005829);|Biological Process: methylglyoxal catabolic process to D-lactate via S-lactoyl-glutathione (GO:0019243);|Molecular Function: metal ion binding (GO:0046872);
TRINITY_DN1014_c0_g1_i1_4	-2.31502	0.00635979	Down	-3.80476	5.46178e-08	Down	-3.46459	0.00104952	Down	3.7771	8.7664	6.04421	0.838073	0.477045	1.95159	0.213129	0.35587	0.490501	0.621424	0.919493	0.0796205	--	--	--	--	--	--	Molecular Function: zinc ion binding (GO:0008270);|Cellular Component: chloroplast (GO:0009507);|Molecular Function: furaneol oxidoreductase activity (GO:0102978);
TRINITY_DN10150_c0_g1_i1_2	0.314228	0.950209		1.62757	0.452522		-0.593403	0.9103		2.08589	0	0.493524	0.985676	0	1.95662	3.10021	2.27457	1.33815	0.252002	1.46892	0	--	--	--	--	--	--	--
TRINITY_DN10150_c0_g1_i1_3	-0.460433	0.94671		-2.57529	0.468042		-1.33631	0.832498		1.75839	0.00184362	1.28792	1.73028	0.00460706	0	0.335504	0.115849	0	1.21155	8.67663e-08	0	--	--	--	--	--	--	--
TRINITY_DN10150_c0_g1_i1_4	-0.592685	0.913218		0.853217	0.836406		1.91476	0.636094		0.647833	0.46636	0	0	0.462507	0.217792	0.927986	0.683019	0	0	0.639038	3.33068	--	--	--	--	--	--	--
TRINITY_DN10150_c0_g2_i1_3	1.41927	0.745839		0.3411	0.941293		0.431186	0.9207		1.01636	0.430914	0	1.57405	1.6216	0	1.12949	0.374235	0	0.215129	1.35695	0.404483	--	--	--	--	--	--	--
TRINITY_DN10152_c0_g1_i1_3	-1.25123	0.844014		-0.773222	0.893375		0.0605352	0.990989		0	2.86741	1.29403	0	1.39389	1.04737e-18	0	1.95321	0	0.71246	0	3.30562	--	--	--	--	--	--	--
TRINITY_DN10152_c0_g1_i1_4	-3.18714	0.30829		-5.53637	0.0103238	Down	-7.48221	0.00199213	Down	1.04554	2.16185	8.01164	0	0	1.22049	0.210643	0	0	0	0	0	--	--	--	--	--	--	--
TRINITY_DN10152_c0_g1_i2_2	-0.276262	0.699073		-2.61991	4.53865e-08	Down	-1.45466	0.0957799		12.2809	14.8539	9.51538	5.33923	10.8289	9.81046	1.31049	1.21212	2.26196	1.59801	7.82305	3.33566	--	--	--	--	--	--	Cellular Component: Golgi apparatus (GO:0005794);|Cellular Component: integral component of membrane (GO:0016021);|Molecular Function: O-acetyltransferase activity (GO:0016413);
TRINITY_DN10153_c0_g1_i1_3	-0.320881	0.775404		-1.21833	0.124342		0.807724	0.449973		4.89857	2.69015	3.77382	2.85384	1.58464	3.38323	1.52146	1.55684	0.870363	2.5585	6.80377	9.27254	--	--	--	--	--	--	--
TRINITY_DN10155_c0_g1_i1_2	0.40197	0.85454		0.420595	0.891307		0.170715	0.948905		1.44192	0.387985	2.46152	1.99947	1.19068	1.48783	2.40532	0	2.28642	2.39767	0.697369	1.37554	--	--	--	--	--	--	--
TRINITY_DN10155_c0_g1_i1_3	-0.519719	0.885261		-1.27512	0.755899		1.31313	0.616895		1.19006	1.70391	0	0.372311	0.715978	0.682442	0.836051	0.122124	0	3.3873	0.908754	2.12952	--	--	--	--	--	--	--
TRINITY_DN10155_c0_g1_i1_4	-4.26047	0.107914		-5.0818	0.0300385	Down	-2.90286	0.354143		1.40731	1.71173	4.20602	0	0	0.31501	0	0	0.209279	1.00761	0	0	--	--	--	--	--	--	--
TRINITY_DN10156_c0_g1_i2_4	-0.00304889	0.994142		0.0841807	0.865203		-0.0374791	0.931049		90.7537	84.5376	69.8972	70.5698	61.4478	76.4407	95.1199	63.813	54.0675	66.3744	83.613	74.4644	386/398(96.98)	K03064	PSMC6, RPT4	26S proteasome regulatory subunit T4	ko03050	Proteasome	Cellular Component: proteasome complex (GO:0000502);|Molecular Function: ATP binding (GO:0005524);|Cellular Component: cell wall (GO:0005618);|Cellular Component: nucleolus (GO:0005730);|Cellular Component: plasma membrane (GO:0005886);|Cellular Component: proteasome regulatory particle, base subcomplex (GO:0008540);|Cellular Component: plasmodesma (GO:0009506);|Cellular Component: membrane (GO:0…
TRINITY_DN10157_c0_g1_i1_1	-0.746548	0.568268		-0.727033	0.575778		-0.149723	0.949519		1.21444	2.08098	3.09204	0.486202	1.28209	1.60872	0.425797	0.902257	1.7666	3.91713	1.20526	0.292727	--	--	--	--	--	--	--
TRINITY_DN10157_c0_g1_i1_2	0.475908	0.885183		-1.23516	0.741768		-3.14169	0.500082		0	2.54496	1.5133	0.64702	2.04365	2.19342	1.01636	0	0.394554	0	0.430232	0	--	--	--	--	--	--	--
TRINITY_DN10158_c0_g1_i1_1	-0.60751	0.944735		4.23957	0.0995414		-3.2625	0.632976		0.92073	0	0	0	0.535556	0	0.521147	3.5289	9.0131	0	0	0	--	--	--	--	--	--	--
TRINITY_DN10158_c0_g1_i1_2	0.981125	0.828443		0.714312	0.80443		-0.464237	0.930099		0.602887	0.0098024	1.74624	2.15881	0	1.93493	0.464827	1.77002	0.798607	0.891872	0	0.594557	118/142(83.10)	K07374	TUBA	tubulin alpha	ko04145	Phagosome	Molecular Function: GTPase activity (GO:0003924);|Molecular Function: structural constituent of cytoskeleton (GO:0005200);|Molecular Function: GTP binding (GO:0005525);|Cellular Component: cytoplasm (GO:0005737);|Cellular Component: microtubule (GO:0005874);|Biological Process: microtubule-based process (GO:0007017);
TRINITY_DN10158_c0_g1_i1_3	-0.881677	0.844231		1.14633	0.59728		1.5584	0.690134		0.413155	0.140257	0.270637	0.126893	0.27056	0	0.397487	0.646026	0.382313	0.159373	2.12598	0	--	--	--	--	--	--	--
TRINITY_DN10158_c0_g1_i1_4	0.608557	0.852604		-0.0278268	0.993206		0.409321	0.90007		1.20395	0	1.67142	0.823585	2.33772	0.646501	0.560096	0.550284	1.17992	1.25079	0.754545	1.63068	--	--	--	--	--	--	Molecular Function: ATP binding (GO:0005524);|Cellular Component: cell wall (GO:0005618);|Cellular Component: nucleus (GO:0005634);|Cellular Component: cytosol (GO:0005829);|Cellular Component: plasma membrane (GO:0005886);|Cellular Component: plasmodesma (GO:0009506);
TRINITY_DN10159_c0_g1_i1_2	1.21031	0.853957		-4.65155	0.428709		-2.90948	0.672825		0	2.41547	0	0	4.46102	0.321861	0	0	0	0	0	0.313475	--	--	--	--	--	--	Cellular Component: plasma membrane (GO:0005886);|Cellular Component: integral component of membrane (GO:0016021);
TRINITY_DN10159_c0_g2_i1_2	1.74762	0.646112		0.515234	0.944321		-4.48493	0.473549		0	2.29018	0	1.79512	3.1323	1.74544	0	2.64317	0	0	0	0	--	--	--	--	--	--	Cellular Component: plasma membrane (GO:0005886);|Cellular Component: integral component of membrane (GO:0016021);|Biological Process: defense response to bacterium (GO:0042742);|Biological Process: innate immune response (GO:0045087);
TRINITY_DN1015_c0_g1_i1_4	-5.40912	0.392817		-5.42947	0.327323		-5.55158	0.354143		0	0.588686	3.29825	0	0	0	0	0	0	0	0	0	--	--	--	--	--	--	Biological Process: autophagy (GO:0006914);|Cellular Component: endosome membrane (GO:0010008);|Biological Process: protein transport (GO:0015031);|Molecular Function: phosphatidylinositol binding (GO:0035091);
TRINITY_DN1015_c0_g1_i2_2	1.13549	0.717488		-0.49167	0.935845		-1.91388	0.755769		1.65309	0.570919	7.32014e-38	0.429869	1.48733	2.2944	0	1.24675	0	0	0	0.546428	--	--	--	--	--	--	Cellular Component: plasma membrane (GO:0005886);|Biological Process: potassium ion transport (GO:0006813);|Biological Process: sodium ion transport (GO:0006814);|Biological Process: response to osmotic stress (GO:0006970);|Molecular Function: cation transmembrane transporter activity (GO:0008324);|Biological Process: response to salt stress (GO:0009651);|Molecular Function: potassium ion transme…
TRINITY_DN10160_c0_g1_i1_2	0.597848	0.87139		1.30447	0.376557		0.0837407	0.984469		0.318385	1.42346	1.3126	0	2.80512	0.990969	2.23888	1.44132	2.43345	2.34263	0.653451	0	--	--	--	--	--	--	--
TRINITY_DN10162_c0_g1_i1_4	0.0901521	0.980263		-1.89806	0.393138		-0.133361	0.972125		0.729516	1.19717	1.81807	0	2.39842	1.12613	0.378392	0.372766	0	0	0.730571	2.53959	--	--	--	--	--	--	--
TRINITY_DN10163_c0_g1_i2_2	-2.18656	0.00163304	Down	-4.05915	1.99728e-07	Down	-5.4047	9.31119e-10	Down	27.4495	57.7364	101.596	7.91817	9.84991	18.5518	1.10594	4.19725	3.76212	2.93275	0.860974	0.413977	521/627(83.09)	K05349	bglX	beta-glucosidase [EC:3.2.1.21]	ko00460|ko00500|ko00940	Cyanoamino acid metabolism|Starch and sucrose metabolism|Phenylpropanoid biosynthesis	Cellular Component: extracellular region (GO:0005576);|Molecular Function: beta-glucosidase activity (GO:0008422);|Biological Process: glucan catabolic process (GO:0009251);|Biological Process: cellulose catabolic process (GO:0030245);|Molecular Function: scopolin beta-glucosidase activity (GO:0102483);
TRINITY_DN10164_c0_g1_i1_1	0.272049	0.8808		0.24278	0.883473		0.461016	0.779014		2.80391	3.1674	0.532943	2.64597	1.91515	2.074	1.30465	1.87541	2.86244	3.58904	2.58052	2.05605	--	--	--	--	--	--	--
TRINITY_DN10164_c0_g1_i1_3	-0.346674	0.853916		0.693898	0.600837		-0.777551	0.57802		3.22066	3.01723	1.10197	0.618151	1.90295	2.52346	2.40271	5.66339	1.57125	1.51174	1.50964	0.969571	--	--	--	--	--	--	--
TRINITY_DN10164_c0_g1_i1_4	-2.37217	0.240318		-3.36584	0.151659		-3.52229	0.169079		2.63524	2.31711	1.81072	0	0.42552	0.806783	0.571268	0	0	0	0.613394	0	--	--	--	--	--	--	--
TRINITY_DN10166_c0_g1_i1_3	-1.49669	0.733217		0.559044	0.852391		-0.122341	0.97498		0.720765	2.31251	7.88523e-37	2.2434e-08	0.504981	0.482363	1.19981	1.93497	0.472619	0.805075	0.404422	1.22452	--	--	--	--	--	--	--
TRINITY_DN10169_c0_g1_i1_3	#NUM!			4.24544	0.145193		1.10663	0.830047		0.117785	0	0.0768788	0	0.0389485	0.109469	0	2.45404	0.622739	0.124562	0.275406	0	332/345(96.23)	K04441	P38	p38 MAP kinase [EC:2.7.11.24]	ko04933	AGE-RAGE signaling pathway in diabetic complications	Molecular Function: MAP kinase activity (GO:0004707);|Molecular Function: ATP binding (GO:0005524);|Cellular Component: nucleus (GO:0005634);|Cellular Component: cytoplasm (GO:0005737);|Biological Process: osmosensory signaling pathway (GO:0007231);|Biological Process: regulation of gene expression (GO:0010468);|Biological Process: cellular response to oxidative stress (GO:0034599);|Biological Pr…
TRINITY_DN10170_c0_g1_i1_1	0.943971	0.608718		1.4091	0.367366		1.76621	0.213921		1.12366	1.6444	0.382837	2.02877	0.817089	2.33515	0.803225	2.76605	3.15631	2.59756	2.66369	4.94323	--	--	--	--	--	--	--
TRINITY_DN10173_c0_g1_i1_4	-6.32188	0.337027		-6.34502	0.266357		-4.61318	0.344269		0	0	5.79401	0	0	0	0	0	0	0.149377	0.141204	0	132/155(85.16)	K01866	YARS, tyrS	tyrosyl-tRNA synthetase [EC:6.1.1.1]	ko00970	Aminoacyl-tRNA biosynthesis	Biological Process: cytoplasmic translation (GO:0002181);|Molecular Function: isoleucine-tRNA ligase activity (GO:0004822);|Molecular Function: tyrosine-tRNA ligase activity (GO:0004831);|Molecular Function: ATP binding (GO:0005524);|Cellular Component: mitochondrion (GO:0005739);|Cellular Component: cytosol (GO:0005829);|Biological Process: isoleucyl-tRNA aminoacylation (GO:0006428);|Biological …
TRINITY_DN10176_c0_g1_i1_4	-1.67407	0.30357		-1.91631	0.177193		0.0969427	0.963421		2.26756	1.04156	4.31571	0.422272	0.598023	1.10355	0.822982	0.553252	0.273688	3.11775	1.15521	3.49233	--	--	--	--	--	--	Molecular Function: hydroquinone glucosyltransferase activity (GO:0050505);
TRINITY_DN10177_c0_g1_i1_1	0.398194	0.254035		0.110099	0.776928		-0.0701971	0.809138		53.1902	52.069	51.1111	65.8019	48.9923	60.2464	51.9944	51.5286	34.4571	46.2941	50.2182	43.7718	--	--	--	--	--	--	--
TRINITY_DN10177_c0_g1_i1_4	-1.62846	0.497819		-4.31704	0.0364116	Down	-3.14576	0.105673		2.1243	1.62999	3.98706	0.58371	1.25814e-23	1.71405	0.384674	0	1.78298e-29	0.643437	0.191313	0	--	--	--	--	--	--	Cellular Component: plasma membrane (GO:0005886);|Biological Process: multicellular organism development (GO:0007275);|Biological Process: regulation of cell shape (GO:0008360);|Biological Process: unidimensional cell growth (GO:0009826);|Cellular Component: cellulose synthase complex (GO:0010330);|Cellular Component: endomembrane system (GO:0012505);|Biological Process: regulation of growth (GO:…
TRINITY_DN10180_c0_g1_i1_3	-1.30214	0.15608		-2.27993	0.00769545	Down	-3.0614	0.0072634	Down	2.56518	5.73946	5.6605	1.09482	1.25396	2.6595	0.517599	0.556933	1.261	1.03423	0.133941	0.407456	--	--	--	--	--	--	--
TRINITY_DN10182_c0_g1_i1_3	-0.171076	0.916026		1.09915	0.346692		-3.50218	0.196657		2.58228	2.15508	3.91101	2.18327	2.17672	2.03241	9.28918	3.84045	2.47675	0	0	0.638207	--	--	--	--	--	--	--
TRINITY_DN10182_c0_g1_i1_4	-0.468631	0.931209		-0.31964	0.945597		-0.195592	0.972145		0	0.364697	2.41433	1.08535	0	0.677608	0	1.06737	0.68178	1.12094	0	1.33142	--	--	--	--	--	--	--
TRINITY_DN10182_c0_g2_i1_1	-1.91878	0.763694		-0.566488	0.899102		2.62085	0.515683		0.295565	0.603153	0	0	0	0.187194	0.186761	0.277065	0	5.00424	0	0.103852	--	--	--	--	--	--	--
TRINITY_DN10182_c0_g2_i1_4	-1.63716	0.576574		-0.354582	0.909158		0.240455	0.952946		2.27003	0.541727	1.04663	0	0.257331	0.752837	0	1.3313	1.03812	0.884283	0	3.30837	--	--	--	--	--	--	Cellular Component: cytoplasm (GO:0005737);|Cellular Component: endoplasmic reticulum (GO:0005783);|Biological Process: proteolysis (GO:0006508);|Molecular Function: zinc ion binding (GO:0008270);|Cellular Component: organelle membrane (GO:0031090);|Molecular Function: peptide binding (GO:0042277);|Biological Process: peptide catabolic process (GO:0043171);|Molecular Function: metalloaminopeptida…
TRINITY_DN10183_c0_g1_i1_3	-2.71594	0.168317		-5.08772	6.20751e-08	Down	-8.71759	3.91034e-11	Down	15.0338	30.3714	11.5642	1.95433	0	5.85201	0.920109	0.0816719	0.395283	0.0906951	0.0782193	0	--	--	--	--	--	--	--
TRINITY_DN10183_c0_g1_i1_4	-2.93812	0.630673		-0.280647	0.951549		-4.02298	0.531635		0.768005	6.04873e-16	0.590082	0.189982	0	0	0.56259	0.367828	0	0	5.89979e-22	0	89/129(68.99)	K14484	IAA	auxin-responsive protein IAA	ko04075	Plant hormone signal transduction	Molecular Function: DNA-binding transcription factor activity (GO:0003700);|Cellular Component: nucleus (GO:0005634);|Biological Process: pollen development (GO:0009555);|Biological Process: response to auxin (GO:0009733);|Biological Process: auxin-activated signaling pathway (GO:0009734);|Biological Process: embryo development ending in seed dormancy (GO:0009793);
TRINITY_DN10184_c0_g1_i1_2	4.58429	0.052369		3.24533	0.476627		#NUM!			0	0	0.268912	1.34506	1.93477	2.89533	1.0846	9.46964e-80	1.28828	0.605493	0.275536	1.64295e-79	--	--	--	--	--	--	Cellular Component: cell wall (GO:0005618);|Molecular Function: manganese ion binding (GO:0030145);|Molecular Function: nutrient reservoir activity (GO:0045735);|Cellular Component: apoplast (GO:0048046);
TRINITY_DN10185_c0_g1_i1_3	-0.19066	0.954939		-0.917908	0.619281		-5.61903	0.00613818	Down	0.589432	8.60161	5.94802	0.554633	10.3408	0.169429	1.82325	4.38198	0.37924	0	0.294025	0	226/250(90.40)	K00434	E1.11.1.11	L-ascorbate peroxidase [EC:1.11.1.11]	ko00053|ko00480	Ascorbate and aldarate metabolism|Glutathione metabolism	Biological Process: response to reactive oxygen species (GO:0000302);|Molecular Function: peroxidase activity (GO:0004601);|Cellular Component: cytosol (GO:0005829);|Biological Process: response to oxidative stress (GO:0006979);|Cellular Component: chloroplast (GO:0009507);|Molecular Function: L-ascorbate peroxidase activity (GO:0016688);|Molecular Function: heme binding (GO:0020037);|Biological …
TRINITY_DN10186_c0_g1_i1_3	-1.83317	0.254999		-2.32805	0.274382		-1.68394	0.253257		2.86244	4.53441	1.4358	0.232197	0.965778	0.922485	0	0.22984	1.10752	1.28	0.670493	0.676772	--	--	--	--	--	--	--
TRINITY_DN10187_c0_g1_i1_1	2.34776	0.020429	Up	2.3973	0.122731		0.850654	0.702642		0.575625	0.244291	0.379692	1.97179	1.61224	1.31033	0.239554	2.25662	2.26083	0.3675	0.23129	1.30564	--	--	--	--	--	--	--
TRINITY_DN10187_c0_g1_i1_3	-3.30991	0.493947		-2.69135	0.408563		-0.900843	0.786352		3.46905	2.30527	0	0	0.482045	0	0.225323	0.443227	0	1.65219	0.508437	0.794845	--	--	--	--	--	--	--
TRINITY_DN10188_c0_g1_i1_4	-4.54604	0.0289549	Down	-7.4907	0.000106609	Down	-7.61179	0.00019192	Down	2.969	5.31734	8.94774	0	0.660527	0	0	0	0	0	0	0	--	--	--	--	--	--	Cellular Component: retrotransposon nucleocapsid (GO:0000943);|Molecular Function: nucleic acid binding (GO:0003676);|Molecular Function: RNA-directed DNA polymerase activity (GO:0003964);|Molecular Function: aspartic-type endopeptidase activity (GO:0004190);|Molecular Function: endonuclease activity (GO:0004519);|Biological Process: DNA recombination (GO:0006310);|Biological Process: DNA integra…
TRINITY_DN10189_c0_g1_i1_4	-4.40502	0.362281		-5.38364	0.321947		-5.50828	0.350161		0	1.62299	2.94757	0	0.270365	0	0	0	0	0	0	0	87/102(85.29)	K03253	EIF3B	translation initiation factor 3 subunit B	ko03013	RNA transport	Biological Process: formation of cytoplasmic translation initiation complex (GO:0001732);|Molecular Function: translation initiation factor activity (GO:0003743);|Cellular Component: eukaryotic translation initiation factor 3 complex (GO:0005852);|Biological Process: translational initiation (GO:0006413);|Cellular Component: eukaryotic 43S preinitiation complex (GO:0016282);|Molecular Function: t…
TRINITY_DN1018_c0_g2_i1_1	-3.38652	4.39916e-06	Down	-6.44299	5.11874e-15	Down	-5.27521	1.10885e-05	Down	86.1522	67.4662	95.9554	2.85279	3.68678	14.8715	0	1.31303	0.996006	4.49796	1.61435	0	--	--	--	--	--	--	Biological Process: defense response (GO:0006952);
TRINITY_DN10190_c0_g1_i1_4	-5.33897	0.22055		-6.32163	0.184774		-6.44338	0.206146		0	0.694852	5.1109	0	0.17048	0	0	0	0	0	0	0	99/142(69.72)	K01477	alc, ALLC	allantoicase [EC:3.5.3.4]	ko00230	Purine metabolism	Biological Process: allantoin catabolic process (GO:0000256);|Molecular Function: allantoicase activity (GO:0004037);|Biological Process: purine nucleobase metabolic process (GO:0006144);
TRINITY_DN10191_c0_g1_i1_2	0.928529	0.383319		0.0706845	0.962596		0.407601	0.798516		0.777849	2.1844	2.15857	2.17079	3.24563	2.92413	1.31886	0.897593	2.11783	1.05178	1.88057	3.43821	--	--	--	--	--	--	Molecular Function: UDP-glucosyltransferase activity (GO:0035251);
TRINITY_DN10192_c0_g1_i1_3	0.379291	0.931475		-1.36872	0.72445		3.50669	0.144586		0.951303	0.484026	0	1.25362	0.0538663	0.154092	0.315772	0.120073	0	0.420202	13.8259	0.983728	--	--	--	--	--	--	--
TRINITY_DN10192_c0_g1_i1_4	-0.518112	0.763045		-0.394899	0.769196		-1.05942	0.424723		2.29343	1.80074	1.7823	0.793323	0.604557	2.29886	2.09558	0.68778	0.984474	0.843949	1.24708	0.555761	--	--	--	--	--	--	--
TRINITY_DN10193_c0_g1_i1_2	2.25892	0.596182		2.15978	0.530086		2.74368	0.594236		0.642468	0	0	0.271193	1.85826	0.298619	1.21946	0.748789	0.249622	1.25202	0	2.67111	--	--	--	--	--	--	--
TRINITY_DN10193_c0_g1_i1_4	-3.39272	0.484891		-5.94781	0.22902		-6.07136	0.255196		0	1.07223	3.08922	0	0.301448	0	0	0	0	0	0	0	--	--	--	--	--	--	--
TRINITY_DN10193_c0_g2_i1_4	-4.42446	0.317275		-6.38306	0.1566		-6.50747	0.176169		0	2.29036	4.68392	0	0.27057	0	0	0	0	0	0	0	--	--	--	--	--	--	--
TRINITY_DN10195_c0_g1_i1_3	-1.09401	0.193104		-2.90188	0.000414192	Down	-4.97082	2.93081e-15	Down	17.2262	58.3428	58.181	15.3834	14.6429	24.7798	1.85772	6.32302	6.22219	1.62806	1.36958	1.05745	--	--	--	--	--	--	Cellular Component: Golgi apparatus (GO:0005794);|Cellular Component: integral component of membrane (GO:0016021);|Molecular Function: O-acetyltransferase activity (GO:0016413);
TRINITY_DN10196_c0_g1_i1_4	-0.891837	0.72676		-6.13809	0.0346553	Down	-1.41316	0.675134		0.763859	0.489165	3.37682	0.157051	0.48232	1.70545	0	0	0	1.56228	0.151422	0	--	--	--	--	--	--	--
TRINITY_DN10198_c0_g1_i1_2	0.818398	0.00206752		0.794163	0.00021985		0.536868	0.0443723		27.0955	26.7727	21.3031	39.7251	36.2381	36.3214	39.9875	32.2228	33.7978	30.6434	38.2703	33.6261	--	--	--	--	--	--	Molecular Function: amidase activity (GO:0004040);|Cellular Component: chloroplast (GO:0009507);|Cellular Component: plastid (GO:0009536);|Cellular Component: chloroplast envelope (GO:0009941);|Biological Process: protein transport (GO:0015031);|Cellular Component: integral component of chloroplast outer membrane (GO:0031359);
TRINITY_DN10198_c0_g1_i1_3	-1.93818	0.42055		-2.66403	0.19274		2.30093	0.186182		2.0857	0.69967	0.590712	0.371761	0.309249	0	0	0.082831	0.325132	0.283286	4.6748	10.3181	--	--	--	--	--	--	--
TRINITY_DN10199_c0_g1_i1_3	-1.30345	0.222346		0.093185	0.948438		0.0506288	0.972803		1.80235	4.37531	2.03784	0.976648	1.11472	0.664996	1.01545	3.62216	2.38687	1.64891	3.6558	2.76978	--	--	--	--	--	--	--
TRINITY_DN10199_c0_g1_i1_4	-1.32173	0.0250959	Down	-1.68599	9.34397e-05	Down	-3.33624	0.0588448		9.8616	6.05868	8.88571	3.73093	1.99888	2.62976	2.32498	1.68933	2.21185	0.322105	2.0474	1.32164e-10	195/267(73.03)	K03652	MPG	DNA-3-methyladenine glycosylase [EC:3.2.2.21]	ko03410	Base excision repair	Molecular Function: DNA binding (GO:0003677);|Molecular Function: alkylbase DNA N-glycosylase activity (GO:0003905);|Cellular Component: nucleus (GO:0005634);|Biological Process: base-excision repair (GO:0006284);|Molecular Function: DNA-3-methyladenine glycosylase activity (GO:0008725);|Molecular Function: DNA-7-methylguanine glycosylase activity (GO:0043916);|Molecular Function: DNA-7-methylade…
TRINITY_DN1019_c0_g1_i1_4	#NUM!			4.81078	0.412172		6.90932	0.244821		0	0	0	0	0	0	0	2.09963	0	0	0	10.5818	--	--	--	--	--	--	--
TRINITY_DN101_c0_g1_i1_4	-1.45082	0.000118435	Down	-1.38411	0.000729063	Down	-1.0611	0.151903		34.7814	49.5814	53.2286	11.7186	16.8125	14.6276	16.518	16.8109	10.0856	10.4738	19.2554	32.4508	--	--	--	--	--	--	Cellular Component: cytoplasm (GO:0005737);|Biological Process: multicellular organism development (GO:0007275);|Biological Process: auxin-activated signaling pathway (GO:0009734);|Biological Process: regulation of growth (GO:0040008);
TRINITY_DN10200_c0_g1_i1_3	-1.53264	0.479363		-2.30745	0.232778		-7.7922	0.00398632	Down	2.79308	18.2113	0.703484	1.50614	2.30573	2.83705	2.16791	0.712747	0.680955	0	0	0	--	--	--	--	--	--	--
TRINITY_DN10202_c0_g1_i1_1	4.05976	0.31001		-0.036529	0.994591		-3.30889	0.586924		0.521175	0.0589292	0	7.45273	0	0.112979	0.389308	0.112806	0	0	0.0591305	0	--	--	--	--	--	--	--
TRINITY_DN10202_c0_g1_i1_2	1.58795	0.591349		0.454236	0.917192		-4.28688	0.498129		0.751713	0	0.574407	0.541745	0.389384	2.7297	0.852181	0.692753	0	0	0	0	--	--	--	--	--	--	--
TRINITY_DN10202_c0_g1_i1_3	-1.73242	0.516468		-0.155045	0.960809		0.814041	0.624806		6.80504	6.74291	0.757443	1.75612	1.75579	0	0	4.16553	5.74848	5.99448	5.30914	11.8986	--	--	--	--	--	--	--
TRINITY_DN10204_c0_g1_i1_1	0.408314	0.873572		-0.0233646	0.992731		-2.00469	0.308786		0.844645	3.29898	1.43599	4.0518	0.570095	1.63391	0.269188	1.60845	2.42106	0.322166	0.595583	0.294278	--	--	--	--	--	--	Biological Process: response to salt stress (GO:0009651);|Biological Process: gibberellin metabolic process (GO:0009685);|Biological Process: gibberellin biosynthetic process (GO:0009686);|Biological Process: response to cytokinin (GO:0009735);|Molecular Function: metal ion binding (GO:0046872);|Molecular Function: dioxygenase activity (GO:0051213);|Molecular Function: C-20 gibberellin 2-beta-dio…
TRINITY_DN10204_c0_g1_i1_4	0.115238	0.956136		-1.46433	0.661109		-1.99935	0.358596		3.49222	6.06846	1.95056	6.42542	1.84053	1.86433	7.1198e-19	3.36504	3.06566e-10	1.13712	0.00917538	1.43514	--	--	--	--	--	--	--
TRINITY_DN10208_c0_g1_i2_2	-0.303588	0.875675		0.758863	0.525384		0.612761	0.669731		2.77092	4.78596	0.797981	0.815644	1.72499	3.42214	5.11508	4.10357	2.30631	2.71662	6.0045	3.25378	--	--	--	--	--	--	--
TRINITY_DN10209_c0_g1_i1_3	-0.0491191	0.985166		0.175129	0.92001		-1.14715	0.598991		0.835967	2.23079	1.70844	1.28104	0.440406	2.4602	1.68549	1.61464	1.22513	1.40335	0.402869	0.406247	--	--	--	--	--	--	--
TRINITY_DN10209_c0_g1_i1_4	-4.16059	0.551159		-4.17386	0.485139		1.62797	0.635776		1.18287	0	0.538146	0	0	0	0	0	0	0.204275	0.38317	4.10699	--	--	--	--	--	--	--
TRINITY_DN10210_c0_g1_i1_3	0.740899	0.605823		0.814558	0.580352		0.358808	0.898295		0.49951	0.919555	0.837875	1.47379	0.795524	1.01247	1.65266	1.36622	0.32087	0.823268	1.97843	0.0559481	118/190(62.11)	K15397	KCS	3-ketoacyl-CoA synthase [EC:2.3.1.199]	ko00062|ko04626	Fatty acid elongation|Plant-pathogen interaction	Cellular Component: endoplasmic reticulum (GO:0005783);|Biological Process: fatty acid biosynthetic process (GO:0006633);|Biological Process: response to cold (GO:0009409);|Biological Process: response to light stimulus (GO:0009416);|Molecular Function: fatty acid elongase activity (GO:0009922);|Cellular Component: membrane (GO:0016020);|Cellular Component: integral component of membrane (GO:0016…
TRINITY_DN10210_c0_g1_i1_4	-1.86864	0.525091		-2.32852	0.423088		-0.377361	0.931212		3.59154	0.38998	0.195331	0.335926	0.191209	0.538903	0.322622	0.332014	1.39759e-21	1.23499	1.68075	0	129/131(98.47)	K01897	ACSL, fadD	long-chain acyl-CoA synthetase [EC:6.2.1.3]	ko00061|ko00071|ko04146	Fatty acid biosynthesis|Fatty acid degradation|Peroxisome	Molecular Function: ATP binding (GO:0005524);|Molecular Function: ligase activity (GO:0016874);
TRINITY_DN10211_c0_g1_i1_1	-2.62033	0.44657		-0.0407471	0.992595		-4.09918	0.262942		0.115116	0.35326	3.16152	0.104233	0.457597	0	0	0.298887	2.56544	0.231476	0	0	--	--	--	--	--	--	Biological Process: defense response (GO:0006952);|Biological Process: response to biotic stimulus (GO:0009607);
TRINITY_DN10211_c0_g1_i1_2	0.172223	0.91295		-0.212715	0.862534		-2.51525	0.0516255		2.66788	3.76959	1.54379	2.4299	1.3435	4.13182	1.38481	1.94586	2.18815	0.598742	0.134688	0.547451	--	--	--	--	--	--	--
TRINITY_DN10212_c0_g1_i1_2	2.75151	0.40657		1.48821	0.699863		1.7473	0.766602		0	0	1.22315	1.52122	1.56642	4.12352	1.94159	0.742563	0.379578	1.72772	2.20858	0	--	--	--	--	--	--	--
TRINITY_DN10212_c0_g1_i1_3	-0.259753	0.909364		-0.858977	0.58806		0.9465	0.555545		0.335054	1.43001	1.19698	0.430977	1.21864	0.452492	0.310466	0.436407	0.548799	0.954225	3.1227	1.4675	--	--	--	--	--	--	--
TRINITY_DN10213_c0_g1_i1_2	3.33074	0.336746		1.91932	0.457986		1.82006	0.6612		0	0.444836	0.407152	0	3.29037	4.31129	0.467079	0.457613	1.75074	1.40161	1.58195	0	--	--	--	--	--	--	--
TRINITY_DN10213_c0_g2_i1_2	1.00854	0.876668		0.812632	0.842514		-1.1959	0.879737		4.24779	0	0	0	0.628832	7.17338	3.17723	0.643744	1.90314	0	1.78674	0	--	--	--	--	--	--	--
TRINITY_DN10214_c0_g1_i1_3	0.41511	0.8953		1.03694	0.584479		-1.69878	0.695711		0.448916	2.86729	0.225645	0.230566	1.42512	2.43965	1.53956	1.77508	2.37234	0	1.0698	0	--	--	--	--	--	--	--
TRINITY_DN10216_c0_g1_i1_3	0.211638	0.93858		-0.744951	0.811786		-0.821339	0.749822		0.54043	4.86286	0.546004	1.63239	2.51281	1.60104	0	1.03493	1.75988	0.857002	1.83326	0.537836	--	--	--	--	--	--	--
TRINITY_DN10216_c0_g1_i1_4	0.208551	0.853187		0.354506	0.768671		0.437345	0.589		7.13653	6.04744	7.83237	3.76591	8.10777	9.25132	8.84285	2.4779	10.3966	11.4454	7.5002	7.84511	--	--	--	--	--	--	--
TRINITY_DN10218_c0_g1_i1_3	-0.088616	0.971811		1.25055	0.465287		-0.92709	0.704809		1.08292	2.72658	0.347831	1.26296	0.811641	1.11722	0.780666	3.92824	3.10219	0.390178	0.341363	1.31263	--	--	--	--	--	--	--
TRINITY_DN10218_c0_g1_i2_2	0.0265712	0.960146		0.0116347	0.978986		0.0372781	0.952946		25.2983	20.9678	17.7985	19.1876	15.8053	20.5159	19.6827	16.6226	16.15	16.2442	21.5495	23.7039	--	--	--	--	--	--	--
TRINITY_DN10219_c0_g1_i1_1	0.0137346	0.988349		0.822125	0.100629		0.923026	0.094041		2.5018	1.59131	2.71021	1.72654	1.70379	2.50413	3.9764	3.16231	2.7355	4.54999	4.47185	3.16651	--	--	--	--	--	--	Molecular Function: GTPase activity (GO:0003924);|Molecular Function: transmembrane signaling receptor activity (GO:0004888);|Molecular Function: G protein-coupled receptor activity (GO:0004930);|Molecular Function: GTP binding (GO:0005525);|Cellular Component: cytosol (GO:0005829);|Cellular Component: chloroplast (GO:0009507);|Cellular Component: plastid (GO:0009536);|Cellular Component: chlorop…
TRINITY_DN10223_c0_g1_i1_1	0.464361	0.950828		-2.42089	0.714889		2.29964	0.673598		0.853199	0	0	0.625739	0	0.317983	0	0	0.147274	3.30099	0.502216	0	72/109(66.06)	K02993	RP-S7e, RPS7	small subunit ribosomal protein S7e	ko03010	Ribosome	Biological Process: cytoplasmic translation (GO:0002181);|Molecular Function: structural constituent of ribosome (GO:0003735);|Cellular Component: nucleus (GO:0005634);|Cellular Component: nucleolus (GO:0005730);|Cellular Component: cytosol (GO:0005829);|Biological Process: rRNA processing (GO:0006364);|Cellular Component: cytosolic small ribosomal subunit (GO:0022627);|Cellular Component: small-…
TRINITY_DN10223_c0_g1_i1_3	2.09286	0.0629605		4.85816	5.30184e-05	Up	1.48063	0.263558		3.3847	0.760057	0.63256	7.16749	4.0389	5.73297	4.31465	30.1031	71.7946	6.10567	3.15586	2.90379	--	--	--	--	--	--	Molecular Function: DNA binding (GO:0003677);|Molecular Function: DNA-binding transcription factor activity (GO:0003700);|Cellular Component: nucleus (GO:0005634);|Biological Process: ethylene-activated signaling pathway (GO:0009873);
TRINITY_DN10224_c0_g1_i2_2	-0.25707	0.696585		-0.1922	0.735252		0.0337749	0.965596		437.595	263.644	201.733	231.769	194.335	210.343	227.877	215.065	195.363	234.556	319.543	307.298	--	--	--	--	--	--	Molecular Function: DNA binding (GO:0003677);|Molecular Function: zinc ion binding (GO:0008270);
TRINITY_DN10225_c0_g1_i1_4	-1.3711	0.775503		-2.6692	0.587006		-5.26562	0.389093		3.2437	0	0.352713	0.371228	0	0.695236	0	0	0.352106	0	0	0	--	--	--	--	--	--	--
TRINITY_DN10226_c0_g1_i1_1	#NUM!			9.7332	3.71029e-07	Up	7.96207	0.000280256	Up	6.07467e-27	7.30014e-73	1.58094e-27	1.80019e-45	2.80192e-44	0.0300186	1.41882	1.66159	10.278	2.40584	0.347037	1.88045	329/355(92.68)	K01915	glnA, GLUL	glutamine synthetase [EC:6.3.1.2]	ko00220|ko00250|ko00630|ko00910	Arginine biosynthesis|Alanine, aspartate and glutamate metabolism|Glyoxylate and dicarboxylate metabolism|Nitrogen metabolism	Molecular Function: glutamate-ammonia ligase activity (GO:0004356);|Molecular Function: copper ion binding (GO:0005507);|Molecular Function: ATP binding (GO:0005524);|Cellular Component: cell wall (GO:0005618);|Cellular Component: cytosol (GO:0005829);|Cellular Component: plasma membrane (GO:0005886);|Biological Process: glutamine biosynthetic process (GO:0006542);|Cellular Component: plasmodesma…
TRINITY_DN10226_c0_g1_i1_3	-2.75257	0.713725		-1.27012	0.856353		-0.4178	0.955893		0	2.32744	0	0	0	0.25263	0	0.743109	0	0.913396	0.859985	0	--	--	--	--	--	--	--
TRINITY_DN10229_c0_g2_i1_2	4.14691	0.192929		3.13354	0.489187		3.70746	0.416691		0	0	0.402389	0.370325	1.30642	5.78647	0	2.72455	0.647173	4.72604	0	0.962288	24/24(100.00)	K10246	ELO3	fatty acid elongase 3 [EC:2.3.1.199]	ko00062|ko01040	Fatty acid elongation|Biosynthesis of unsaturated fatty acids	--
TRINITY_DN1022_c0_g1_i1_4	-0.0633183	0.971095		-0.399222	0.778718		-0.896976	0.270085		13.3661	19.94	10.3609	22.1549	3.85237	8.60106	18.6476	2.26894	6.57542	9.55426	5.26538	7.18373	--	--	--	--	--	--	--
TRINITY_DN10233_c0_g1_i1_1	#NUM!			9.85061	1.21393e-08	Up	8.28069	2.0243e-06	Up	3.95453e-91	0	4.14235e-82	1.69491e-98	0.055326	0.0523254	3.15424	4.04859	14.4483	2.32293	2.32059	3.95834	256/291(87.97)	K08915	LHCB4	light-harvesting complex II chlorophyll a/b binding protein 4	ko00196	Photosynthesis - antenna proteins	Biological Process: response to light stimulus (GO:0009416);|Cellular Component: chloroplast (GO:0009507);|Cellular Component: photosystem I (GO:0009522);|Cellular Component: photosystem II (GO:0009523);|Cellular Component: chloroplast thylakoid (GO:0009534);|Cellular Component: chloroplast thylakoid membrane (GO:0009535);|Cellular Component: thylakoid (GO:0009579);|Biological Process: response t…
TRINITY_DN10234_c0_g1_i1_2	-0.863934	0.774539		-6.46913	6.81154e-05	Down	-5.99939	0.000303057	Down	3.19596	7.06668	10.3668	1.22169	9.02881e-24	9.35152	1.29219e-67	0.199427	5.65499e-07	2.47971e-24	0	0.336179	--	--	--	--	--	--	--
TRINITY_DN10235_c0_g1_i1_4	-5.60417	0.351572		-5.62369	0.28895		-2.27376	0.578516		0	0.954909	3.97425	0	0	0	0	0	0	0.255859	0	0.7324	39/114(34.21)	K05757	ARPC1A_B	actin related protein 2/3 complex, subunit 1A/1B	ko04144	Endocytosis	Cellular Component: nucleus (GO:0005634);|Cellular Component: cytoplasm (GO:0005737);|Cellular Component: Arp2/3 protein complex (GO:0005885);|Biological Process: actin filament organization (GO:0007015);|Biological Process: Arp2/3 complex-mediated actin nucleation (GO:0034314);|Molecular Function: actin filament binding (GO:0051015);
TRINITY_DN10235_c0_g1_i2_1	6.06236	0.000915286	Up	5.63933	0.00183074	Up	4.0175	0.377387		3.24444e-21	0.24461	1.7379e-11	5.60415	3.7176	1.86114	1.5524	2.79001	3.69452	2.25481	1.71642e-25	0.829658	--	--	--	--	--	--	--
TRINITY_DN10236_c0_g1_i1_3	-0.034355	0.97594		-0.33198	0.67177		0.130879	0.922299		1.65026	1.05433	1.15142	0.900523	0.840773	1.48799	0.921508	0.726045	0.832806	0.845996	2.08275	1.02676	--	--	--	--	--	--	--
TRINITY_DN10236_c0_g1_i1_4	-2.95074	0.368724		-3.84053	0.0513965		-5.25507	0.0262677	Down	5.27485	0.661109	2.89748	0.84481	0	0	0	0.116775	0.344938	0.265138	0	0	--	--	--	--	--	--	--
TRINITY_DN10238_c0_g1_i1_4	-5.29447	0.433787		-5.31755	0.359222		-5.43775	0.372586		0	0	3.34982	0	0	0	0	0	0	0	0	0	--	--	--	--	--	--	Cellular Component: extracellular space (GO:0005615);|Biological Process: cytokinin metabolic process (GO:0009690);|Biological Process: cytokinin-activated signaling pathway (GO:0009736);|Biological Process: inflorescence development (GO:0010229);|Molecular Function: cytokinin dehydrogenase activity (GO:0019139);|Molecular Function: FAD binding (GO:0071949);
TRINITY_DN10238_c0_g2_i1_4	-6.22088	0.233484		-6.23972	0.183705		-6.36293	0.206544		0	1.74147	5.84739	0	0	0	0	0	0	0	0	0	--	--	--	--	--	--	Cellular Component: extracellular region (GO:0005576);|Molecular Function: oxidoreductase activity (GO:0016491);|Molecular Function: FAD binding (GO:0071949);
TRINITY_DN10239_c0_g1_i1_2	0.0761744	0.862278		0.383398	0.247923		-0.224554	0.703433		34.6552	28.618	24.8612	24.2724	27.1914	27.5359	30.5829	28.3433	33.9254	29.5179	25.3475	15.9658	--	--	--	--	--	--	Molecular Function: AT DNA binding (GO:0003680);|Molecular Function: DNA-binding transcription factor activity (GO:0003700);|Cellular Component: nucleus (GO:0005634);|Biological Process: defense response to bacterium (GO:0042742);|Biological Process: innate immune response (GO:0045087);|Biological Process: negative regulation of innate immune response (GO:0045824);|Biological Process: negative re…
TRINITY_DN10241_c0_g1_i1_4	-1.25169	0.562539		-0.47736	0.778278		-0.569711	0.757078		0.803752	1.31625	2.73443	0.437464	0.146524	1.25183	1.14463	0.417843	1.23621	1.04484	1.41632	0.653884	--	--	--	--	--	--	Cellular Component: endoplasmic reticulum (GO:0005783);|Cellular Component: plasma membrane (GO:0005886);|Biological Process: lipid transport (GO:0006869);|Molecular Function: lipid binding (GO:0008289);|Cellular Component: plasmodesma (GO:0009506);|Cellular Component: endomembrane system (GO:0012505);|Cellular Component: integral component of membrane (GO:0016021);|Molecular Function: metal ion …
TRINITY_DN10242_c0_g1_i1_3	0.66677	0.65654		1.08233	0.478777		-3.51528	0.0189872	Down	0.772213	1.10076	1.01488	0.422046	1.34321	2.29418	0.232895	2.61326	1.99261	0.167737	0.0515584	0.0543258	--	--	--	--	--	--	--
TRINITY_DN10242_c0_g1_i1_4	0.230347	0.878171		0.0260364	0.98882		0.258661	0.874848		2.32628	0.761502	1.39785	1.17431	1.13493	2.27442	2.17907	1.22653	0.383888	2.5945	0.975134	1.39901	--	--	--	--	--	--	--
TRINITY_DN10243_c0_g1_i1_1	3.68311	0.000836178	Up	3.37688	0.00051511	Up	1.24729	0.529265		0.306973	0.160138	0.567494	3.65821	6.04329	2.10485	2.54032	2.67297	4.01453	0.488027	1.44503	0.602094	--	--	--	--	--	--	--
TRINITY_DN10245_c0_g1_i1_4	-4.76999	0.48583		-4.79091	0.413508		-4.91258	0.424528		0	0.388925	2.65645	0	0	0	0	0	0	0	0	0	103/107(96.26)	K03935	NDUFS2	NADH dehydrogenase (ubiquinone) Fe-S protein 2 [EC:7.1.1.2 1.6.99.3]	ko00190	Oxidative phosphorylation	Cellular Component: mitochondrial inner membrane (GO:0005743);|Molecular Function: NADH dehydrogenase (ubiquinone) activity (GO:0008137);|Molecular Function: metal ion binding (GO:0046872);|Molecular Function: quinone binding (GO:0048038);|Molecular Function: NAD binding (GO:0051287);|Molecular Function: 4 iron, 4 sulfur cluster binding (GO:0051539);|Cellular Component: respiratory chain (GO:0070…
TRINITY_DN1024_c0_g2_i1_1	-1.61922	0.208198		0.327368	0.809846		0.821788	0.580755		1.20002	0.683645	2.05852	0.427771	0.24907	0.410029	2.29743	0.868262	0.986171	3.25635	2.79685	0.62403	--	--	--	--	--	--	--
TRINITY_DN10250_c0_g1_i1_1	0.989724	0.730967		-1.16972	0.839661		-0.769578	0.913955		1.06871	0	1.11887	1.45119	1.07472	1.3297	0	1.44601e-49	0.74935	0	1.28105	0	--	--	--	--	--	--	--
TRINITY_DN10250_c0_g1_i1_3	-4.55881	0.164185		-9.86168	0.0545537		-9.98518	0.0596618		0	8.41964	24.5635	0.043977	1.13953	0	0	0	0	0	0	0	--	--	--	--	--	--	--
TRINITY_DN10253_c0_g1_i1_2	1.55251	0.390032		1.72427	0.102804		1.63265	0.0571129		1.09505	1.00199	1.37893	0.365318	6.24907	2.12889	6.32442	1.41091	1.90865	4.44401	2.04899	3.66808	--	--	--	--	--	--	--
TRINITY_DN10253_c0_g1_i1_4	-2.46382	0.481999		-7.21663	0.0154242	Down	-9.82684	0.0652284		0	2.55889	22.4409	0.0442271	3.61976	0.192799	0	0	0.119371	0	0	0	--	--	--	--	--	--	Molecular Function: inorganic phosphate transmembrane transporter activity (GO:0005315);|Cellular Component: cell wall (GO:0005618);|Cellular Component: mitochondrion (GO:0005739);|Cellular Component: vacuolar membrane (GO:0005774);|Cellular Component: chloroplast (GO:0009507);|Biological Process: response to salt stress (GO:0009651);|Cellular Component: membrane (GO:0016020);|Cellular Component:…
TRINITY_DN10254_c0_g1_i1_1	-2.88455	0.165389		0.869754	0.786268		-1.24511	0.433394		3.60733	0.954624	1.36809	0.206376	0.409456	0	0	0.197309	8.12405	0.993172	0.349891	1.04274	--	--	--	--	--	--	--
TRINITY_DN10255_c0_g1_i1_1	4.74215	0.0331713	Up	6.73489	3.31698e-05	Up	5.94541	0.00444412	Up	0	0	0.214326	2.34202	1.85575	0.45941	1.65424	5.06849	11.2921	3.60862	0.414094	8.22198	--	--	--	--	--	--	--
TRINITY_DN10255_c0_g1_i1_2	2.35538	0.753156		3.1522	0.25467		3.80987	0.162184		0	0.65478	0	0	0	3.07067	2.73031	0.932477	0.90713	5.20135	1.16708	1.76454	--	--	--	--	--	--	--
TRINITY_DN10255_c0_g1_i1_3	-21.644	1.62968e-06	Down	-21.6371	8.65104e-07	Down	-21.7697	9.94098e-07	Down	0	12.1458	0	0	0	0	0	0	0	0	0	0	--	--	--	--	--	--	--
TRINITY_DN10256_c0_g1_i1_3	-0.876263	0.604619		-3.08789	0.272786		-1.85529	0.433832		10.7967	4.91155	1.06163	2.285	2.87596	2.50995	0	1.52275	0.0542072	2.53841	1.69829	0.00118829	--	--	--	--	--	--	--
TRINITY_DN10256_c0_g1_i1_4	-1.46674	0.387013		-2.79167	0.164965		-0.27451	0.896629		0.747458	0.779251	1.21827	0.447222	0.187517	0.180209	0.271358	0.0891057	0	0.602174	0.360419	1.20564	--	--	--	--	--	--	Molecular Function: fatty-acyl-CoA binding (GO:0000062);|Cellular Component: nucleus (GO:0005634);|Cellular Component: cytoplasm (GO:0005737);|Cellular Component: cytosol (GO:0005829);|Biological Process: lipid transport (GO:0006869);|Molecular Function: lipid binding (GO:0008289);|Biological Process: response to light stimulus (GO:0009416);|Biological Process: response to ethylene (GO:0009723);|…
TRINITY_DN10257_c0_g1_i1_2	1.97051	0.366452		2.07801	0.279942		-0.127309	0.985916		0.775326	1.3751	0	2.05664	2.37667	2.70615	3.4102	2.54861	1.39278	1.76617	0	0	--	--	--	--	--	--	--
TRINITY_DN10257_c0_g1_i1_4	-21.3851	2.23326e-06	Down	-21.4251	1.13855e-06	Down	-21.5411	1.30642e-06	Down	0	0	12.269	0	0	0	0	0	0	0	0	0	78/117(66.67)	K02910	RP-L31e, RPL31	large subunit ribosomal protein L31e	ko03010	Ribosome	Molecular Function: structural constituent of ribosome (GO:0003735);|Cellular Component: ribosome (GO:0005840);|Biological Process: translation (GO:0006412);
TRINITY_DN10258_c0_g1_i1_2	0.0117503	0.989723		0.230863	0.7802		-0.520032	0.333977		6.38787	4.95145	3.98032	4.55862	5.06127	3.30823	2.82587	5.00181	6.47891	2.98024	3.14935	3.85685	--	--	--	--	--	--	Molecular Function: ubiquitin-protein transferase activity (GO:0004842);|Cellular Component: nucleus (GO:0005634);|Cellular Component: cytoplasm (GO:0005737);|Biological Process: protein ubiquitination (GO:0016567);|Molecular Function: transmembrane receptor protein serine/threonine kinase binding (GO:0070696);
TRINITY_DN10258_c0_g1_i1_3	-6.19348	0.257554		-5.23649	0.18846		-2.38832	0.556368		0.654165	5.70865	0	0	0	0	0.11977	0	0	0.943899	0	0.174449	--	--	--	--	--	--	Cellular Component: nucleosome (GO:0000786);|Molecular Function: DNA binding (GO:0003677);|Cellular Component: nucleus (GO:0005634);|Molecular Function: protein heterodimerization activity (GO:0046982);
TRINITY_DN1025_c0_g1_i1_1	-2.67396	0.505143		-1.15447	0.711659		0.514738	0.87623		0.904251	1.81481	0.128772	0	0.381492	0	0.224766	0	0.772774	2.75358	1.04761	0.135405	64/124(51.61)	K00967	PCYT2	ethanolamine-phosphate cytidylyltransferase [EC:2.7.7.14]	ko00440|ko00564	Phosphonate and phosphinate metabolism|Glycerophospholipid metabolism	Molecular Function: ethanolamine-phosphate cytidylyltransferase activity (GO:0004306);|Cellular Component: mitochondrion (GO:0005739);|Biological Process: phosphatidylethanolamine biosynthetic process (GO:0006646);|Cellular Component: integral component of mitochondrial outer membrane (GO:0031307);
TRINITY_DN1025_c0_g1_i1_2	1.04378	0.52682		1.77899	0.118337		1.74063	0.364798		1.38013	0.481979	1.35444	1.41295	2.89744	1.3698	2.32413	4.55459	2.24736	3.37546	0.426808	6.28107	--	--	--	--	--	--	--
TRINITY_DN10260_c0_g1_i1_1	-0.100003	0.986876		-0.420249	0.931318		3.42193	0.123092		0.769563	0.0627808	0.000591367	0.507949	1.58937e-21	0.114269	0.200614	0.311883	0.000415271	5.20782	1.02009	1.83085	332/343(96.79)	K08711	ABCG2.PDR, CDR1	ATP-binding cassette, subfamily G (WHITE), member 2, PDR	ko02010	ABC transporters	Molecular Function: ATP binding (GO:0005524);|Cellular Component: vacuolar membrane (GO:0005774);|Cellular Component: plasma membrane (GO:0005886);|Cellular Component: integral component of membrane (GO:0016021);|Molecular Function: ATPase activity, coupled to transmembrane movement of substances (GO:0042626);
TRINITY_DN10261_c0_g1_i1_2	1.43128	0.679645		0.663709	0.847482		-0.340028	0.936666		1.00086	0.432972	0.19776	1.82213e-22	3.04232	0.407919	1.87651	0	0.200923	0.898396	0.198959	0	--	--	--	--	--	--	--
TRINITY_DN10261_c0_g1_i1_3	-0.542729	0.46406		-1.0772	0.0883911		-1.10205	0.115417		4.77837	7.64538	11.9486	4.25739	4.72963	5.47162	2.55611	3.61814	3.25249	4.3594	2.61491	3.78813	--	--	--	--	--	--	Molecular Function: G protein-coupled receptor binding (GO:0001664);|Molecular Function: GTPase activity (GO:0003924);|Molecular Function: GTP binding (GO:0005525);|Cellular Component: nucleus (GO:0005634);|Cellular Component: heterotrimeric G-protein complex (GO:0005834);|Biological Process: adenylate cyclase-modulating G protein-coupled receptor signaling pathway (GO:0007188);|Molecular Functio…
TRINITY_DN10262_c0_g1_i2_4	-0.302458	0.899695		-1.69841	0.621353		0.258163	0.91301		1.078	0.917995	6.15509	0.974504	1.43474	3.53002	0	2.07787	0	4.78208	1.43838	3.04644	--	--	--	--	--	--	--
TRINITY_DN10263_c0_g1_i1_1	-0.155418	0.849653		-0.520486	0.355707		-0.538509	0.38069		24.039	13.6753	14.9837	10.4029	17.7927	11.7866	8.11131	8.94405	12.3947	14.0558	7.98758	11.7034	--	--	--	--	--	--	Biological Process: response to hormone (GO:0009725);|Biological Process: response to sucrose (GO:0009744);|Cellular Component: integral component of membrane (GO:0016021);|Molecular Function: signaling receptor activity (GO:0038023);
TRINITY_DN10263_c0_g1_i1_3	-0.438336	0.847213		-1.57867	0.301509		-0.63475	0.667941		1.65409	2.42666	3.13949	0.633649	3.27952	0.676409	1.43302	0.208767	0.399013	1.03514	1.52702	1.92468	--	--	--	--	--	--	Molecular Function: monooxygenase activity (GO:0004497);|Molecular Function: iron ion binding (GO:0005506);|Biological Process: brassinosteroid homeostasis (GO:0010268);|Cellular Component: integral component of membrane (GO:0016021);|Biological Process: brassinosteroid metabolic process (GO:0016131);|Molecular Function: oxidoreductase activity, acting on paired donors, with incorporation or redu…
TRINITY_DN10264_c0_g1_i1_1	6.53314	0.052369		6.52952	0.00457432	Up	5.07997	0.407054		3.50232e-24	2.03997e-12	0	4.17411	0.166836	2.11075	1.74559	2.73873	1.76056	2.62106	5.20569e-26	0	--	--	--	--	--	--	--
TRINITY_DN10265_c0_g1_i1_1	#NUM!			6.38926	0.0336522	Up	4.4946	0.385513		0	0	0	0	0	0	0.228067	0.456919	2.19177	0.688634	0.155484	0.0798723	--	--	--	--	--	--	Biological Process: carbohydrate metabolic process (GO:0005975);|Biological Process: alkaloid biosynthetic process (GO:0009821);|Molecular Function: raucaffricine beta-glucosidase activity (GO:0050247);|Molecular Function: vomilenine glucosyltransferase activity (GO:0050506);
TRINITY_DN10266_c0_g1_i1_4	-5.05594	0.456831		-5.07813	0.38331		-5.19893	0.394838		0	0.126211	2.43981	0	0	0	0	0	0	0	0	0	--	--	--	--	--	--	--
TRINITY_DN10268_c0_g1_i1_1	-0.582992	0.500436		-0.203643	0.555053		-1.10111	0.0560614		31.8345	35.1886	34.9982	20.7263	8.11437	30.4755	28.4264	21.0809	22.8711	8.30093	16.6107	19.8756	--	--	--	--	--	--	--
TRINITY_DN10268_c0_g1_i1_3	-1.11249	0.311683		-3.728	0.00182558	Down	-2.50778	0.0339741	Down	2.71355	9.50759	5.10201	2.02706	2.16254	2.69842	0.142459	0.731401	0.138718	0.377468	0.89939	1.64159	152/193(78.76)	K22450	SNAT	aralkylamine N-acetyltransferase [EC:2.3.1.87]	ko00380	Tryptophan metabolism	Molecular Function: aralkylamine N-acetyltransferase activity (GO:0004059);|Cellular Component: cytoplasm (GO:0005737);|Cellular Component: chloroplast (GO:0009507);|Biological Process: melatonin biosynthetic process (GO:0030187);
TRINITY_DN1026_c0_g1_i1_1	-1.45321	0.251069		-1.35141	0.258432		1.78737	0.0255081	Up	2.32074	1.62218	2.83074	0.591441	0.992913	0.552239	0.737455	0.375025	1.08038	9.32481	8.99976	4.14048	--	--	--	--	--	--	--
TRINITY_DN1026_c0_g1_i1_3	0.339681	0.720506		0.210277	0.784465		-0.284738	0.720587		4.90512	2.74299	3.11304	2.70633	2.92938	6.2119	2.79272	3.20433	3.99683	2.44243	2.84667	2.9707	318/363(87.60)	K00025	MDH1	malate dehydrogenase [EC:1.1.1.37]	ko00020|ko00270|ko00620|ko00630|ko00710	Citrate cycle (TCA cycle)|Cysteine and methionine metabolism|Pyruvate metabolism|Glyoxylate and dicarboxylate metabolism|Carbon fixation in photosynthetic organisms	Cellular Component: cytoplasm (GO:0005737);|Biological Process: carbohydrate metabolic process (GO:0005975);|Biological Process: tricarboxylic acid cycle (GO:0006099);|Biological Process: malate metabolic process (GO:0006108);|Molecular Function: L-malate dehydrogenase activity (GO:0030060);
TRINITY_DN10270_c0_g1_i1_3	-1.25772	0.000159154	Down	-0.806992	0.00269049		-0.77923	0.000651639		35.1197	33.9766	37.3084	9.30625	11.3772	17.9908	20.1703	13.9535	15.5728	20.1753	19.9693	18.2958	--	--	--	--	--	--	--
TRINITY_DN10271_c0_g1_i1_3	-0.499807	0.838194		-0.551707	0.778388		-0.0844576	0.9754		1.15367	1.53568	0.331538	0.467475	0.333357	1.1065	0.495719	0.805737	0.474717	0.92144	1.49981	0.341425	45/62(72.58)	K02716	psbO	photosystem II oxygen-evolving enhancer protein 1	ko00195	Photosynthesis	Cellular Component: chloroplast thylakoid membrane (GO:0009535);|Cellular Component: photosystem II oxygen evolving complex (GO:0009654);|Biological Process: photosystem II assembly (GO:0010207);|Molecular Function: oxygen evolving activity (GO:0010242);|Biological Process: photosystem II stabilization (GO:0042549);
TRINITY_DN10272_c0_g1_i1_3	-0.570421	0.681343		-2.34485	0.22902		-2.72154	0.16942		3.02815	3.21406	1.35142	1.42723	1.30673	1.55189	0	0.880778	0.345898	0.581836	0	0.501996	--	--	--	--	--	--	--
TRINITY_DN10273_c0_g1_i1_1	-1.33869	0.00847726	Down	-1.62118	0.00113909	Down	-1.55933	0.00255066	Down	7.05925	5.5364	8.75765	2.28487	1.74633	3.26684	1.5895	2.48041	1.59994	2.23341	2.96453	1.65283	--	--	--	--	--	--	--
TRINITY_DN10274_c0_g1_i1_4	-6.59395	0.312866		-6.6171	0.243149		-6.73731	0.259018		0	0	9.83074	0	0	0	0	0	0	0	0	0	--	--	--	--	--	--	--
TRINITY_DN10274_c0_g2_i1_4	-5.64171	0.369053		-5.66364	0.304359		-5.78465	0.330279		0	0.30629	4.96782	0	0	0	0	0	0	0	0	0	--	--	--	--	--	--	--
TRINITY_DN10275_c0_g1_i1_3	-3.43114	0.636301		0.88056	0.779022		-3.56124	0.592426		0.262992	0.807699	0	0	0	0	0.425479	0.882665	0.224103	0	0	0	--	--	--	--	--	--	--
TRINITY_DN10275_c0_g1_i1_4	-5.50814	0.376198		-5.52868	0.311114		-5.65066	0.338198		0	0.506364	3.16047	0	0	0	0	0	0	0	0	0	--	--	--	--	--	--	Cellular Component: fungal-type vacuole (GO:0000324);|Cellular Component: fungal-type vacuole membrane (GO:0000329);|Cellular Component: endoplasmic reticulum membrane (GO:0005789);|Biological Process: potassium ion transport (GO:0006813);|Biological Process: sodium ion transport (GO:0006814);|Biological Process: cellular calcium ion homeostasis (GO:0006874);|Molecular Function: calcium:proton an…
TRINITY_DN10278_c0_g1_i1_1	0.0618545	0.898602		0.319246	0.303371		0.388137	0.327417		12.1284	10.269	12.6485	10.9312	8.88609	11.3915	13.2907	12.4305	10.0006	12.0354	17.8455	13.447	794/952(83.40)	K14556	DIP2, UTP12, WDR3	U3 small nucleolar RNA-associated protein 12	ko03008	Ribosome biogenesis in eukaryotes	Cellular Component: nucleus (GO:0005634);|Cellular Component: cytosol (GO:0005829);|Biological Process: maturation of SSU-rRNA (GO:0030490);|Molecular Function: snoRNA binding (GO:0030515);|Cellular Component: small-subunit processome (GO:0032040);|Cellular Component: Pwp2p-containing subcomplex of 90S preribosome (GO:0034388);
TRINITY_DN10282_c0_g1_i1_1	2.00435	0.482241		1.1625	0.716047		3.31341	0.00359899	Up	0.114298	0.479043	1.05641	2.55667	2.89201	1.83693e-76	0	2.94016	0.0748581	9.29589	2.85488	3.55049	--	--	--	--	--	--	Molecular Function: protein serine/threonine kinase activity (GO:0004674);|Molecular Function: ATP binding (GO:0005524);|Biological Process: defense response (GO:0006952);|Cellular Component: integral component of membrane (GO:0016021);|Molecular Function: carbohydrate binding (GO:0030246);
TRINITY_DN10283_c0_g1_i1_1	-3.90526	0.487321		-3.91763	0.413513		1.17283	0.820945		1.00162	0.199722	0.404623	0	0	0	0	0	0	3.38728	0	0	--	--	--	--	--	--	--
TRINITY_DN10283_c0_g1_i1_2	8.0252	2.43386e-06	Up	7.72467	0.000840978	Up	7.02891	0.0420572	Up	0	0	0	1.8426	2.74507	2.85843	0.316113	3.2203	2.08921	0.355736	0.0637895	3.58934	115/163(70.55)	K15095	E1.1.1.208	(+)-neomenthol dehydrogenase [EC:1.1.1.208]	ko00902	Monoterpenoid biosynthesis	Biological Process: defense response (GO:0006952);|Molecular Function: (+)-neomenthol dehydrogenase activity (GO:0047501);
TRINITY_DN10283_c0_g1_i1_3	-1.06662	0.526448		-1.02581	0.657814		-1.10378	0.538491		1.2963	1.31451	1.45304	0.523436	0.432573	0.680774	0	0.74319	0.868611	0.300324	1.01238	0.458026	--	--	--	--	--	--	--
TRINITY_DN10283_c0_g1_i1_4	-1.468	0.437902		-4.77548	0.0127867	Down	-6.77262	0.00274707	Down	2.68935	2.20009	2.02986	0.626249	1.3103	0.0675992	0	0	0.158557	0	0	0	--	--	--	--	--	--	Biological Process: polysaccharide catabolic process (GO:0000272);|Cellular Component: cytoplasm (GO:0005737);|Molecular Function: beta-amylase activity (GO:0016161);
TRINITY_DN10286_c0_g1_i1_2	0.843948	0.71082		-1.99326	0.533816		-3.25429	0.305918		2.97876	0.640564	1.80539	1.87792	0.605558	6.31556	1.23272	0	0	4.59522e-06	0	0.552454	--	--	--	--	--	--	--
TRINITY_DN10287_c0_g1_i1_3	0.259646	0.570475		-0.0730483	0.913502		-1.36937	1.12607e-05	Down	19.5705	20.7367	15.6549	18.3662	15.4855	23.7039	14.72	10.1061	18.1228	7.09739	7.16911	6.15581	--	--	--	--	--	--	Cellular Component: integral component of membrane (GO:0016021);|Molecular Function: oxidoreductase activity (GO:0016491);|Molecular Function: metal ion binding (GO:0046872);
TRINITY_DN10288_c0_g1_i1_2	5.37169	0.414551		4.13412	0.491263		#NUM!			0	0	0	0	0.478456	2.53871	0	0.525778	0.518347	0.344477	0.504955	0	--	--	--	--	--	--	--
TRINITY_DN1028_c0_g1_i1_3	-0.731413	0.508195		0.238702	0.76212		-1.10386	0.309696		4.13371	8.51455	6.39004	4.96615	1.27813	3.50143	8.48402	6.07791	4.01416	1.57521	5.60383	1.35149	382/499(76.55)	K14593	CCS1	capsanthin/capsorubin synthase [EC:5.3.99.8]	ko00906	Carotenoid biosynthesis	Cellular Component: chromoplast (GO:0009509);|Biological Process: carotenoid biosynthetic process (GO:0016117);|Molecular Function: oxidoreductase activity, acting on paired donors, with incorporation or reduction of molecular oxygen (GO:0016705);|Molecular Function: capsanthin synthase activity (GO:0052727);|Molecular Function: capsorubin synthase activity (GO:0052728);
TRINITY_DN1028_c0_g1_i1_4	-0.335089	0.947306		-0.559998	0.783431		-0.131091	0.959616		1.19471	2.64493	9.47541	0	8.96497	0	1.26322	1.26893	4.89029	5.12321	1.11884	5.38849	--	--	--	--	--	--	--
TRINITY_DN10291_c0_g1_i1_3	-4.96119	0.465988		0.759632	0.793114		-0.656369	0.926437		0	2.83488	0.499244	0	0	0	1.00535	2.07058	1.50739	0	2.03717	0	--	--	--	--	--	--	--
TRINITY_DN10291_c0_g1_i1_4	-5.47259	0.417531		-4.51908	0.442842		-4.62036	0.455768		3.02565	0	0	0	0	0	0.0947221	0	0	0	0.122254	0	123/175(70.29)	K02885	RP-L19e, RPL19	large subunit ribosomal protein L19e	ko03010	Ribosome	Molecular Function: structural constituent of ribosome (GO:0003735);|Cellular Component: cytosol (GO:0005829);|Cellular Component: plasma membrane (GO:0005886);|Biological Process: translation (GO:0006412);|Cellular Component: cytosolic large ribosomal subunit (GO:0022625);|Cellular Component: cytosolic ribosome (GO:0022626);|Cellular Component: polysomal ribosome (GO:0042788);
TRINITY_DN10296_c0_g1_i1_2	-0.628069	0.707238		-0.0295945	0.975621		0.634334	0.287883		17.6343	14.9075	10.9736	2.73686	17.4228	3.35053	12.6821	7.26946	14.3849	24.5906	20.7364	18.0166	--	--	--	--	--	--	--
TRINITY_DN10296_c0_g1_i1_4	-2.32487	0.595328		-5.52634	0.325756		-5.64744	0.351318		0	0.288695	4.00474	0	0.54663	0.264565	0	0	0	0	0	0	--	--	--	--	--	--	Molecular Function: GTP binding (GO:0005525);|Cellular Component: cytoplasm (GO:0005737);|Biological Process: tubulin complex assembly (GO:0007021);|Biological Process: embryo sac cellularization (GO:0009558);|Biological Process: embryo development ending in seed dormancy (GO:0009793);|Biological Process: endosperm development (GO:0009960);
TRINITY_DN10298_c0_g1_i1_1	1.28211	0.462793		-0.400469	0.886336		-1.86087	0.594667		2.32987	3.49405	7.71012	19.0115	5.54949	2.55485	3.4346	0	5.0942	3.45805	0	0	--	--	--	--	--	--	--
TRINITY_DN10298_c0_g1_i1_3	#NUM!			3.06939	0.465672		2.30676	0.670748		0	0.791271	0	0.255145	5.20703e-29	0.244331	2.78804	2.83404	5.62286e-10	1.56712	2.30073	0	--	--	--	--	--	--	--
TRINITY_DN10298_c0_g1_i1_4	-6.05341	0.362392		-6.07653	0.289832		-1.86027	0.80041		0	0	7.16613	0	0	0	0	0	0	0	0	1.9197	--	--	--	--	--	--	--
TRINITY_DN10298_c0_g1_i3_2	0.233154	0.910093		-1.34753	0.327938		-2.58415	0.00594259	Down	8.94229	14.9102	8.18064	15.6393	0.884389	15.918	5.54147	0.365826	4.44173	0.637499	3.29352	1.19178	110/136(80.88)	K13993	HSP20	HSP20 family protein	ko04141	Protein processing in endoplasmic reticulum	Biological Process: response to reactive oxygen species (GO:0000302);|Cellular Component: cytoplasm (GO:0005737);|Biological Process: protein folding (GO:0006457);|Biological Process: response to heat (GO:0009408);|Biological Process: response to salt stress (GO:0009651);|Biological Process: response to hydrogen peroxide (GO:0042542);|Molecular Function: protein self-association (GO:0043621);|Mol…
TRINITY_DN10299_c0_g1_i1_4	-2.97165	0.570858		-5.52985	0.306792		-5.65227	0.334478		0	0.604025	2.96323	0	0.398018	0	0	0	0	0	0	0	--	--	--	--	--	--	Molecular Function: zinc ion transmembrane transporter activity (GO:0005385);|Cellular Component: endoplasmic reticulum (GO:0005783);|Cellular Component: endoplasmic reticulum membrane (GO:0005789);|Biological Process: zinc ion transport (GO:0006829);|Biological Process: cellular zinc ion homeostasis (GO:0006882);|Cellular Component: integral component of membrane (GO:0016021);|Biological Process…
TRINITY_DN1029_c0_g1_i1_3	0.0785391	0.985513		0.0903002	0.981243		-2.29318	0.723581		0	1.54689	0.357814	0.333545	0.728809	0.702374	0.30506	0.616822	0.593861	0.384188	0	0	--	--	--	--	--	--	--
TRINITY_DN10301_c0_g1_i1_2	0.319514	0.785857		0.291046	0.769099		0.33076	0.79594		4.2606	6.10923	2.4352	4.49763	4.73316	4.3459	4.56711	4.1071	4.01569	3.85127	7.12495	4.16855	--	--	--	--	--	--	--
TRINITY_DN10302_c0_g1_i1_1	-1.24891	0.377884		-0.376438	0.769764		1.01242	0.330618		2.02519	6.10689	3.32474	0.38888	1.45757	2.40369	1.15327	2.40549	3.45392	3.78589	8.53666	9.62865	--	--	--	--	--	--	--
TRINITY_DN10302_c0_g1_i1_2	1.02532	0.689423		1.22052	0.528275		-2.50623	0.550872		0.289575	0.300947	1.10545	1.04803	0.278476	1.62507	1.79721	1.04531	0.501247	0.297614	0	0	--	--	--	--	--	--	--
TRINITY_DN10302_c0_g1_i1_4	-7.11135	0.105035		-3.89912	0.320867		-7.2537	0.0874966		0	2.13266	9.18077	0	0	0	0	0	0.540288	0	0	0	--	--	--	--	--	--	--
TRINITY_DN10305_c0_g1_i1_2	5.19786	6.10241e-05	Up	4.23077	0.00137721	Up	2.45337	0.365714		0.179202	0.0968379	3.04767e-05	1.78597	1.56283	5.22087	1.1356	1.12233	1.69675	0.513352	0.0876718	0.697683	--	--	--	--	--	--	--
TRINITY_DN10305_c0_g1_i1_3	-4.40149	0.525188		-4.42446	0.4554		3.0498	0.485598		0	0	1.44944	0	0	0	0	0	0	1.90279	9.91559	0	--	--	--	--	--	--	--
TRINITY_DN10308_c0_g1_i1_2	-0.969053	0.245293		-1.18765	0.21776		-1.34311	0.116696		3.06848	4.01368	4.89365	1.42699	1.40159	2.46984	1.98689	1.84184	0.562886	2.12222	1.22356	1.13346	--	--	--	--	--	--	Molecular Function: DNA binding (GO:0003677);|Cellular Component: nucleus (GO:0005634);|Molecular Function: 3'-5' exonuclease activity (GO:0008408);|Molecular Function: metal ion binding (GO:0046872);
TRINITY_DN10308_c0_g1_i2_3	-1.23928	0.145196		-3.91039	6.10384e-05	Down	-2.33813	0.00312849	Down	5.53674	11.848	7.745	3.73099	1.80968	3.53737	0.158295	0.933864	0.30796	1.84416	0.889867	1.95011	--	--	--	--	--	--	Molecular Function: ATP binding (GO:0005524);|Cellular Component: integral component of membrane (GO:0016021);|Molecular Function: ATPase activity (GO:0016887);
TRINITY_DN10309_c0_g1_i1_3	-1.51678	0.848115		-3.45809	0.576588		-3.59091	0.588414		0	1.23949	0	0.11355	0.129884	0	0	0	0	0	0	0	--	--	--	--	--	--	--
TRINITY_DN1030_c0_g1_i1_3	-2.64091	0.179349		-0.0969243	0.980227		-4.02212	0.162084		2.89376	6.1135	0.284898	0.307632	0.62672	0.293372	0.31133	0	6.35414	0	0.572777	0	--	--	--	--	--	--	--
TRINITY_DN10310_c0_g1_i1_2	#NUM!			1.17576	0.870861		#NUM!			1.28723e-40	2.85189e-05	0.388563	0	0.493277	2.70223e-48	1.00403	1.59537e-48	0	0.409268	3.88493e-21	0	--	--	--	--	--	--	--
TRINITY_DN10311_c0_g1_i1_2	0.0824078	0.965764		-0.81616	0.558269		-0.749359	0.633682		6.19718	2.09909	2.50581	2.33667	1.77475	5.85834	0.849692	2.52678	1.37132	3.1046	1.11521	1.6316	--	--	--	--	--	--	--
TRINITY_DN10312_c0_g1_i1_2	2.3478	0.409039		1.94527	0.460067		2.54496	0.313354		0.42105	0	0.827354	1.0118	4.02598	0.454708	3.42243	0.484269	0.468233	3.97092	0.432765	2.58169	--	--	--	--	--	--	--
TRINITY_DN10312_c0_g1_i1_4	-5.92408	0.297342		-5.94432	0.23932		-6.06653	0.264779		0	0.897177	4.9845	0	0	0	0	0	0	0	0	0	--	--	--	--	--	--	--
TRINITY_DN10312_c0_g2_i1_4	-3.47562	0.6178		-6.04337	0.292644		-6.16357	0.30799		0	0	5.3877	0	0.364693	0	0	0	0	0	0	0	--	--	--	--	--	--	Molecular Function: GTPase activator activity (GO:0005096);|Cellular Component: nucleus (GO:0005634);|Cellular Component: cytoplasm (GO:0005737);|Cellular Component: cytosol (GO:0005829);|Biological Process: negative regulation of TOR signaling (GO:0032007);|Biological Process: negative regulation of protein binding (GO:0032091);|Cellular Component: TSC1-TSC2 complex (GO:0033596);|Biological Proc…
TRINITY_DN10314_c0_g1_i1_1	-0.62249	0.849667		0.285462	0.891917		-0.606143	0.751172		0.451732	0.844936	1.59157	0.474188	1.05868	0.00847009	1.80439	0.218486	0.93595	0.784362	0.677159	0.366194	--	--	--	--	--	--	--
TRINITY_DN10314_c0_g1_i1_2	0.845324	0.608718		0.30287	0.920166		-1.91474	0.579415		3.8932	2.14696	1.49014	3.25385	6.41456	1.54158	1.64159	5.93505	0	0	1.90772	0	--	--	--	--	--	--	--
TRINITY_DN10314_c0_g1_i1_3	0.705179	0.810664		-0.712123	0.807017		-2.27392	0.512373		0.152919	1.37713	0.0753221	0.432888	1.07187	0.678935	0.145251	0.50972	0.140532	0.0812222	1.103e-11	0.231571	--	--	--	--	--	--	--
TRINITY_DN10316_c0_g1_i1_2	0.746025	0.78991		-1.63876	0.650653		-1.54069	0.600591		3.07564	0	2.55661	2.20533	2.80884	3.11327	0.264895	1.18253	0.000229175	0.285649	1.01279	0.507392	--	--	--	--	--	--	--
TRINITY_DN10316_c0_g1_i2_4	-6.35156	0.243677		-3.49039	0.244632		-6.46267	0.217358		5.26273	0.277634	0	0	0	0	0.0976202	0.103103	0.205351	0	0	0	--	--	--	--	--	--	Biological Process: karyogamy (GO:0000741);|Cellular Component: mitochondrion (GO:0005739);|Biological Process: response to salt stress (GO:0009651);|Biological Process: polar nucleus fusion (GO:0010197);|Cellular Component: integral component of membrane (GO:0016021);
TRINITY_DN10317_c0_g1_i1_3	-0.981696	0.0120463		-1.15188	0.00134291	Down	-0.930586	0.0438806		11.9785	17.5483	14.0846	5.98058	6.21981	6.6956	5.62508	5.38218	4.99278	8.36664	6.2858	6.93924	188/227(82.82)	K00859	coaE	dephospho-CoA kinase [EC:2.7.1.24]	ko00770	Pantothenate and CoA biosynthesis	Molecular Function: dephospho-CoA kinase activity (GO:0004140);|Molecular Function: ATP binding (GO:0005524);|Cellular Component: vacuole (GO:0005773);|Cellular Component: peroxisome (GO:0005777);|Cellular Component: chloroplast (GO:0009507);|Biological Process: coenzyme A biosynthetic process (GO:0015937);
TRINITY_DN10318_c0_g1_i1_3	-1.30569	0.870281		0.292138	0.958524		-0.799245	0.877167		1.87972e-08	12.8242	3.91237e-34	4.08717	0	0.00981835	9.45646	3.87009	0	3.70442	3.17096	0.0833038	--	--	--	--	--	--	--
TRINITY_DN1031_c0_g1_i1_1	0.772342	0.751359		-1.52461	0.552139		0.611725	0.810853		0.432091	3.27729	1.29951	3.94969	0.475897	2.64923	0.459491	0	0.883938	3.52463	0.386536	3.01241	--	--	--	--	--	--	--
TRINITY_DN1031_c0_g1_i1_4	-3.89708	0.453422		-4.87603	0.404595		-5.00041	0.415398		0	0.955316	1.83826	0	0.186777	0	0	0	0	0	0	0	--	--	--	--	--	--	--
TRINITY_DN10320_c0_g1_i1_3	#NUM!			3.86427	0.134905		3.31424	0.324962		0	0.17889	0	0	0.159529	0	0.834377	1.15221	0.575779	0.495241	0.976267	0.691663	--	--	--	--	--	--	--
TRINITY_DN10325_c0_g1_i1_2	-1.26184	0.549417		-2.71462	0.194923		-2.12438	0.350511		1.76962	1.14187	2.51502	0.393471	0.223905	1.44249	0.600346	0.165366	0	0.599166	0.615583	0	--	--	--	--	--	--	--
TRINITY_DN10326_c0_g1_i1_1	0.907751	0.0745009		0.283167	0.724298		-0.0628133	0.929081		13.0331	10.8051	8.27457	19.4536	18.5791	12.2952	5.84163	9.71922	15.4661	11.1294	7.40665	10.1241	--	--	--	--	--	--	Cellular Component: exocyst (GO:0000145);|Cellular Component: extracellular region (GO:0005576);|Cellular Component: cytosol (GO:0005829);|Cellular Component: plasma membrane (GO:0005886);|Biological Process: exocytosis (GO:0006887);|Cellular Component: endomembrane system (GO:0012505);|Biological Process: protein transport (GO:0015031);|Cellular Component: extracellular exosome (GO:0070062);|Bio…
TRINITY_DN10327_c0_g1_i1_4	0.313757	0.938347		0.655398	0.91149		0.503186	0.889027		2.09397	0.473608	0	0.447149	0.243731	2.02972	4.18436e-05	3.23384	4.50143e-22	0.582912	1.6046	1.18544	--	--	--	--	--	--	--
TRINITY_DN10328_c0_g1_i1_2	0.708292	0.234182		0.584438	0.412172		-0.981854	0.146069		2.46013	2.29355	2.15467	3.67527	2.64571	3.25136	2.40883	1.98158	3.90049	1.20501	1.21758	0.873886	--	--	--	--	--	--	--
TRINITY_DN10331_c0_g1_i1_3	0.315049	0.964024		1.55099	0.669764		1.08618	0.823869		0.313909	6.48455e-23	1.95651	0.00433484	2.43381	0	1.75629e-26	2.95377	2.49563	4.3707	0.295412	6.35144e-17	--	--	--	--	--	--	--
TRINITY_DN10335_c0_g1_i1_3	-0.412553	0.939386		0.0758486	0.979341		1.92292	0.504983		0.409686	0.160947	0.337511	0	1.39916e-20	0.626309	0.457279	0.267066	0.127504	0.968771	2.55586	6.3835e-07	46/75(61.33)	K03252	EIF3C	translation initiation factor 3 subunit C	ko03013	RNA transport	Biological Process: formation of cytoplasmic translation initiation complex (GO:0001732);|Molecular Function: translation initiation factor activity (GO:0003743);|Cellular Component: eukaryotic translation initiation factor 3 complex (GO:0005852);|Cellular Component: eukaryotic 43S preinitiation complex (GO:0016282);|Molecular Function: translation initiation factor binding (GO:0031369);|Cellular…
TRINITY_DN10335_c0_g1_i2_4	-0.876969	0.526062		-2.30593	0.0309361	Down	-2.17908	0.0694827		2.41991	3.62072	7.55617	1.86838	0.856089	3.90084	0.392842	0.548839	1.27925	1.5792	0.324261	0.917444	--	--	--	--	--	--	--
TRINITY_DN10336_c0_g1_i1_2	-0.158952	0.937692		-0.924385	0.530116		0.258614	0.887229		0.726222	1.16226	1.83009	0.681016	0.667634	1.5831	0.781817	0.387572	0.401968	1.24059	1.15464	1.79554	--	--	--	--	--	--	--
TRINITY_DN10336_c0_g1_i1_3	0.319184	0.970512		0.203875	0.975726		1.65692	0.825099		0	1.44942	0	0	1.43266	0	0.762544	0	0.712365	0	4.55878	0	--	--	--	--	--	--	--
TRINITY_DN10338_c0_g1_i1_1	0.313047	0.937188		-0.166909	0.970185		-0.493171	0.944022		0	2.62306	1.25646	2.84176	0.429135	0.831786	0	1.5817	1.15864	2.69968	0	0	--	--	--	--	--	--	--
TRINITY_DN10340_c0_g1_i1_2	-0.671426	0.77509		-0.650876	0.71799		-1.56939	0.537195		1.0624	1.88082	0.959471	0.112921	1.03278	0.875082	0.224546	0.789593	0.973602	0.734765	0	0.454154	124/140(88.57)	K08486	STX1B_2_3	syntaxin 1B/2/3	ko04130	SNARE interactions in vesicular transport	Molecular Function: SNARE binding (GO:0000149);|Molecular Function: SNAP receptor activity (GO:0005484);|Cellular Component: plasma membrane (GO:0005886);|Biological Process: intracellular protein transport (GO:0006886);|Biological Process: exocytosis (GO:0006887);|Biological Process: vesicle fusion (GO:0006906);|Biological Process: pollen tube growth (GO:0009860);|Cellular Component: endomembran…
TRINITY_DN10341_c0_g1_i1_1	-0.259744	0.413425		0.339306	0.163304		-0.00133876	0.997351		25.3912	20.648	20.7208	14.7489	14.045	18.9537	25.5839	21.2882	21.8078	18.977	23.6043	20.1166	--	--	--	--	--	--	Molecular Function: transporter activity (GO:0005215);|Molecular Function: ATP binding (GO:0005524);|Molecular Function: ATPase activity (GO:0016887);
TRINITY_DN10342_c0_g1_i1_3	0.713765	0.806832		0.0356676	0.990403		-0.358803	0.897349		0.776614	2.62267	0.171733	2.67162	1.86903	0.186675	1.90986	0.192695	0.85507	0.384042	1.039	1.12555	--	--	--	--	--	--	--
TRINITY_DN10343_c0_g1_i1_3	-3.72579	0.585391		-6.23693	0.275948		-6.37026	0.290244		0	8.70178	0	0.4528	0	0	0	0	0	0	0	0	26/58(44.83)	K14525	RPP25	ribonucleases P/MRP protein subunit RPP25 [EC:3.1.26.5]	ko03008|ko03013	Ribosome biogenesis in eukaryotes|RNA transport	--
TRINITY_DN10343_c0_g1_i1_4	-4.88782	0.473431		-4.89611	0.402118		-4.99748	0.415419		2.72055	0	0	0	0	0	0	0	0	0	0	0	--	--	--	--	--	--	--
TRINITY_DN10344_c0_g1_i1_3	-0.0752929	0.989218		1.77157	0.454602		2.57093	0.223098		2.649	0.572175	0	0	0.563514	2.15055	1.13238	4.51157	2.80482	4.21148	6.12062	7.09951	--	--	--	--	--	--	--
TRINITY_DN10345_c0_g1_i1_4	-2.70281	0.456989		-3.10299	0.317349		-1.74071	0.679207		0	3.17523	8.103	0.343301	0	1.29366	0.334268	0.798068	0	0	3.23444	0.135122	98/145(67.59)	K02898	RP-L26e, RPL26	large subunit ribosomal protein L26e	ko03010	Ribosome	Biological Process: cytoplasmic translation (GO:0002181);|Molecular Function: RNA binding (GO:0003723);|Molecular Function: mRNA binding (GO:0003729);|Molecular Function: structural constituent of ribosome (GO:0003735);|Cellular Component: nucleus (GO:0005634);|Cellular Component: nucleolus (GO:0005730);|Cellular Component: vacuolar membrane (GO:0005774);|Cellular Component: cytosol (GO:0005829);…
TRINITY_DN10346_c0_g1_i1_1	3.79037	0.595328		5.69538	0.325124		7.18978	0.221453		0	0	0	0	0.178209	0.687571	0	2.71135	0	8.8118	0	0	--	--	--	--	--	--	--
TRINITY_DN10346_c0_g1_i1_4	-0.604852	0.944513		-1.77657	0.79651		2.39109	0.63967		1.40804	0	0	0	0.687726	0	0.313341	0	0	1.95189	0	4.70422	100/100(100.00)	K03065	PSMC3, RPT5	26S proteasome regulatory subunit T5	ko03050	Proteasome	Molecular Function: ATP binding (GO:0005524);|Cellular Component: nucleus (GO:0005634);|Cellular Component: cytosol (GO:0005829);|Cellular Component: proteasome regulatory particle, base subcomplex (GO:0008540);|Molecular Function: proteasome-activating ATPase activity (GO:0036402);|Biological Process: proteasome-mediated ubiquitin-dependent protein catabolic process (GO:0043161);|Biological Proc…
TRINITY_DN10347_c0_g1_i1_1	0.731839	0.534315		1.08101	0.377412		0.020552	0.99014		5.88949	2.28221	1.42813	4.97527	3.51391	4.95798	1.96569	5.9434	8.05787	2.76915	4.07475	2.22594	--	--	--	--	--	--	--
TRINITY_DN10348_c0_g1_i1_3	-2.01517	0.351641		0.679923	0.808664		1.74582	0.125853		0.620761	0.785529	1.18836	0.0818298	0.278812	0.257354	0.0492215	2.29919	1.06777	1.94949	3.55855	2.6438	--	--	--	--	--	--	--
TRINITY_DN10349_c0_g1_i1_1	0.516277	0.0117425		0.523714	0.0259646		0.455182	0.0423885		28.0064	23.4389	25.6088	29.3804	30.2364	34.5356	30.4375	28.0584	31.4106	33.2402	34.5048	31.6172	--	--	--	--	--	--	Molecular Function: translation elongation factor activity (GO:0003746);|Cellular Component: nucleus (GO:0005634);|Biological Process: transcription, DNA-templated (GO:0006351);|Molecular Function: zinc ion binding (GO:0008270);|Biological Process: response to gibberellin (GO:0009739);|Biological Process: seed germination (GO:0009845);|Biological Process: negative regulation of flower development…
TRINITY_DN1034_c0_g1_i1_1	0.155296	0.954285		0.168339	0.960172		-0.813872	0.810894		3.21689	0.429559	1.20627	2.09592	0.426727	1.99013	3.73549	0.823556	0	1.77625	0.813047	0	--	--	--	--	--	--	--
TRINITY_DN1034_c0_g1_i1_2	0.675822	0.807348		0.790655	0.750742		0.0568632	0.987206		1.63177	0.249943	0.102778	0.460499	1.79904	0.400359	2.12323	0.09989	0.719544	0.870599	0.0406946	0.974791	--	--	--	--	--	--	--
TRINITY_DN10350_c0_g1_i1_4	-5.78393	0.0123204	Down	-3.91102	0.0373123	Down	-1.30551	0.619131		2.19659	1.46064	6.44208	0.199053	0	0	0.176037	0.371775	0	2.53695	1.37652	0	54/95(56.84)	K02920	RP-L36e, RPL36	large subunit ribosomal protein L36e	ko03010	Ribosome	Biological Process: cytoplasmic translation (GO:0002181);|Molecular Function: structural constituent of ribosome (GO:0003735);|Cellular Component: cytosolic large ribosomal subunit (GO:0022625);
TRINITY_DN10350_c0_g1_i2_2	1.31396	0.777078		-3.44071	0.413814		-1.10979	0.856762		0	4.73278	1.35868	0	0.451503	13.9036	0	0.394714	0	0	2.7802	0	--	--	--	--	--	--	--
TRINITY_DN10351_c0_g1_i1_2	0.539052	0.537964		-0.385135	0.725343		-0.639553	0.512249		3.50215	7.1511	5.87057	6.60535	7.0707	6.88183	1.90479	4.14557	4.12094	4.03129	3.06164	3.08357	--	--	--	--	--	--	--
TRINITY_DN10351_c0_g1_i1_3	-0.378606	0.94085		0.117473	0.979619		-2.53485	0.643327		1.36961	2.04579	0	0	0.492615	1.83103	0	1.39025	1.36536	0.472	0	0	--	--	--	--	--	--	--
TRINITY_DN10352_c0_g1_i1_2	0.452657	0.664939		-0.577287	0.413407		-1.3383	0.564796		2.67212	3.52936	2.00014	3.81487	1.57564	4.23031	1.52693	1.75706	1.17372	0.745541	2.3724	0	--	--	--	--	--	--	Molecular Function: DNA binding (GO:0003677);|Molecular Function: DNA-binding transcription factor activity (GO:0003700);|Cellular Component: nucleus (GO:0005634);|Cellular Component: cytoplasm (GO:0005737);|Biological Process: cytokinin-activated signaling pathway (GO:0009736);|Biological Process: ethylene-activated signaling pathway (GO:0009873);|Biological Process: leaf development (GO:0048366…
TRINITY_DN10353_c0_g1_i1_3	-1.70781	0.702135		-3.5999	0.372531		-4.65864	0.263949		1.20589	3.78096	0	0	1.24048	0.104863	0	0.307196	0	0.229794	0	0	--	--	--	--	--	--	--
TRINITY_DN10353_c0_g1_i1_4	-0.896094	0.89353		-0.716339	0.837543		0.127775	0.977535		2.33159	0.523537	5.92725e-08	5.93755e-08	1.44708e-16	1.46789	0.131045	0.922644	0.333144	0.500518	0.171622	2.19382	--	--	--	--	--	--	--
TRINITY_DN10354_c0_g1_i1_1	0.606148	0.0663625		0.683842	0.106532		0.239964	0.730849		3.01004	3.0634	3.34515	3.98837	3.68473	4.59642	5.50335	3.88128	3.06082	4.41871	3.74307	2.3428	--	--	--	--	--	--	Biological Process: negative regulation of cell proliferation (GO:0008285);|Biological Process: lateral root morphogenesis (GO:0010102);
TRINITY_DN10354_c0_g1_i1_4	-0.953493	0.838277		-1.23011	0.750945		0.530342	0.885315		1.3161	0	1.99521	0	0.751294	0.695063	0	0.381248	0.745301	2.68081	0.33234	1.60499	--	--	--	--	--	--	--
TRINITY_DN10355_c0_g1_i1_3	-2.54499	0.377575		-8.48027	0.000411839	Down	-9.57136	0.000186305	Down	0.0496894	13.0252	5.56973	0.127521	2.48497	0.0914744	0.0375959	0	0	0	0	0	--	--	--	--	--	--	--
TRINITY_DN10356_c0_g1_i1_4	-5.35893	0.397232		-5.37848	0.331594		-5.50115	0.358664		0	0.607338	2.55587	0	0	0	0	0	0	0	0	0	--	--	--	--	--	--	--
TRINITY_DN10358_c0_g1_i1_1	-0.784582	0.899199		-1.89349	0.561609		0.182409	0.977753		4.98965	5.53331	0	4.72548	0	0	1.42523	0.977183	0	10.9038	0	0	--	--	--	--	--	--	--
TRINITY_DN10358_c0_g1_i2_2	-0.659427	0.260105		-0.891758	0.00966514		-0.129356	0.830408		22.1199	17.57	22.0238	7.26715	10.305	16.4478	10.5315	9.39548	7.26347	13.8242	19.6408	19.6004	--	--	--	--	--	--	--
TRINITY_DN10359_c0_g1_i1_2	2.06739	0.254672		1.36052	0.452761		0.46826	0.878594		0.14684	1.54568	0.287384	2.9802	1.09635	3.06036	2.26269	1.33129	0.575361	1.59267	0.848	0.141788	--	--	--	--	--	--	--
TRINITY_DN10359_c0_g1_i2_3	-0.559214	0.142766		-0.584509	0.0766562		-0.532442	0.406385		9.6659	8.34566	10.1832	4.74859	5.73806	5.88537	5.62967	4.98773	4.72628	6.11611	8.57725	3.78921	201/278(72.30)	K10744	RNASEH2B	ribonuclease H2 subunit B	ko03030	DNA replication	Cellular Component: nucleus (GO:0005634);|Cellular Component: cytosol (GO:0005829);|Cellular Component: ribonuclease H2 complex (GO:0032299);|Biological Process: RNA phosphodiester bond hydrolysis, endonucleolytic (GO:0090502);|Biological Process: removal of RNA primer involved in mitotic DNA replication (GO:1903469);
TRINITY_DN1035_c0_g1_i1_4	-4.92342	0.245857		-8.90783	0.0152185	Down	-9.02831	0.0145659	Down	0	0.378689	19.545	0	0.585235	0	0	0	0	0	0	0	232/263(88.21)	K02730	PSMA6	20S proteasome subunit alpha 1 [EC:3.4.25.1]	ko03050	Proteasome	Molecular Function: endopeptidase activity (GO:0004175);|Molecular Function: threonine-type endopeptidase activity (GO:0004298);|Cellular Component: nucleus (GO:0005634);|Cellular Component: cytoplasm (GO:0005737);|Cellular Component: cytosol (GO:0005829);|Cellular Component: proteasome core complex (GO:0005839);|Biological Process: proteasomal protein catabolic process (GO:0010498);|Biological P…
TRINITY_DN1035_c0_g2_i1_1	0.388925	0.860851		-0.0770583	0.970431		2.16897	0.181468		6.12724	3.24867	0.812848	6.33524	1.19291	3.46312	3.93353	3.14623	0.740889	3.33652	34.1267	5.79217	50/74(67.57)	K02975	RP-S25e, RPS25	small subunit ribosomal protein S25e	ko03010	Ribosome	Molecular Function: structural constituent of ribosome (GO:0003735);|Cellular Component: cytosolic small ribosomal subunit (GO:0022627);
TRINITY_DN10360_c0_g1_i1_2	0.409959	0.814001		-0.701608	0.56031		-1.93787	0.389093		1.9954	2.83174	2.01832	2.46909	3.9704	1.01426	1.09478	0.723291	1.41995	0.371249	1.31685	0	--	--	--	--	--	--	--
TRINITY_DN10361_c0_g1_i1_1	0.626717	0.724924		1.04823	0.384066		0.22518	0.912701		2.20638	0.860124	0.333287	1.24888	2.24586	0.83726	1.58753	1.90997	2.02476	1.80481	1.18187	0.63161	--	--	--	--	--	--	Cellular Component: integral component of membrane (GO:0016021);|Biological Process: protein ubiquitination (GO:0016567);|Molecular Function: transferase activity (GO:0016740);|Molecular Function: ubiquitin protein ligase binding (GO:0031625);|Molecular Function: metal ion binding (GO:0046872);
TRINITY_DN10361_c0_g1_i1_3	-0.0123298	0.996556		-0.217454	0.933193		-0.93336	0.719033		0.647926	2.6245	0.0819868	1.02681	1.24539	0.479712	0.600044	0.997579	0.796191	0.566612	0.497494	0.588093	--	--	--	--	--	--	Molecular Function: calcium ion binding (GO:0005509);|Cellular Component: endosome (GO:0005768);|Cellular Component: Golgi apparatus (GO:0005794);|Cellular Component: trans-Golgi network (GO:0005802);|Cellular Component: plasma membrane (GO:0005886);|Cellular Component: plasmodesma (GO:0009506);
TRINITY_DN10362_c0_g1_i1_1	0.513757	0.549673		-0.177243	0.897504		-1.03948	0.259283		5.424	3.92256	2.02817	4.5244	3.83358	5.44512	0.959052	3.63778	3.3245	1.53639	1.30602	2.31999	--	--	--	--	--	--	Cellular Component: cell wall (GO:0005618);|Cellular Component: nucleus (GO:0005634);|Cellular Component: cytoplasm (GO:0005737);|Biological Process: ubiquitin-dependent protein catabolic process (GO:0006511);|Biological Process: response to salt stress (GO:0009651);|Biological Process: negative regulation of gibberellic acid mediated signaling pathway (GO:0009938);|Biological Process: protein ub…
TRINITY_DN10363_c0_g2_i1_2	2.28239	0.769154		4.09724	0.314667		#NUM!			0.332232	0	0	0.00429848	9.49126e-34	1.30117	2.48024	1.73118	4.06062e-25	0	1.88791e-26	1.23993e-21	--	--	--	--	--	--	--
TRINITY_DN10364_c0_g1_i1_2	-0.423679	0.157563		-1.30696	1.62351e-05	Down	-0.908739	0.000836998		24.915	23.8298	24.5841	15.7339	14.4353	16.334	6.82474	9.34784	7.80889	10.8503	13.6235	12.2413	92/103(89.32)	K03109	SRP9	signal recognition particle subunit SRP9	ko03060	Protein export	Cellular Component: signal recognition particle, endoplasmic reticulum targeting (GO:0005786);|Biological Process: SRP-dependent cotranslational protein targeting to membrane, translocation (GO:0006616);|Molecular Function: 7S RNA binding (GO:0008312);|Biological Process: negative regulation of translational elongation (GO:0045900);
TRINITY_DN10364_c0_g1_i1_3	-4.31673	0.534223		-4.32273	0.46769		0.819187	0.865006		0.733653	1.21345	0	0	0	0	0	0	0	0.946254	2.42322	0	43/84(51.19)	K05677	ABCD3, PMP70	ATP-binding cassette, subfamily D (ALD), member 3	ko02010|ko04146	ABC transporters|Peroxisome	Molecular Function: long-chain fatty acid transporter activity (GO:0005324);|Molecular Function: ATP binding (GO:0005524);|Cellular Component: integral component of membrane (GO:0016021);|Biological Process: lipid catabolic process (GO:0016042);|Molecular Function: ATPase activity, coupled to transmembrane movement of substances (GO:0042626);|Cellular Component: glyoxysomal membrane (GO:0046861);
TRINITY_DN10365_c0_g1_i1_1	1.6587	0.448966		2.74331	0.0439506	Up	2.50788	0.116347		0.456225	0.31695	0.149745	0.461941	1.13555	0.755588	1.61381	1.10575	1.94024	1.24533	1.8715	1.38956	--	--	--	--	--	--	--
TRINITY_DN10366_c0_g1_i1_2	0.68994	0.722048		1.86658	0.292644		0.856017	0.749795		1.33324	0.3639	0.645224	1.08476	1.08664	1.03892	5.48118	0.992003	0.654115	0.350455	0.30128	3.1724	--	--	--	--	--	--	--
TRINITY_DN10367_c0_g1_i1_1	-0.637357	0.867706		-2.40869	0.174484		0.502323	0.81193		2.08547	1.33722	0.297053	0.125264	1.80434	0	0.309763	0.184143	0.101467	2.93515	1.06087	0.892773	--	--	--	--	--	--	--
TRINITY_DN10367_c0_g1_i1_3	-0.272726	0.641319		0.938811	0.00467552		-0.0204744	0.976961		30.4918	22.5066	34.9398	15.6921	25.6243	20.9195	53.117	46.6897	38.2677	23.3016	35.0837	23.7027	--	--	--	--	--	--	Molecular Function: translation elongation factor activity (GO:0003746);
TRINITY_DN10368_c0_g1_i1_2	-0.0438256	0.894474		0.117852	0.635444		-0.07537	0.822901		21.7755	20.6268	19.7663	15.0348	16.8797	19.7332	19.293	17.1272	18.3939	19.5782	18.7356	17.172	238/458(51.97)	K10666	RNF5	E3 ubiquitin-protein ligase RNF5 [EC:2.3.2.27]	ko04141	Protein processing in endoplasmic reticulum	Molecular Function: ubiquitin-protein transferase activity (GO:0004842);|Cellular Component: endoplasmic reticulum (GO:0005783);|Biological Process: ubiquitin-dependent protein catabolic process (GO:0006511);|Cellular Component: integral component of membrane (GO:0016021);|Cellular Component: Derlin-1 retrotranslocation complex (GO:0036513);|Molecular Function: ubiquitin-like protein conjugating …
TRINITY_DN10369_c0_g1_i1_2	4.61311	0.36438		4.2449	0.361771		#NUM!			0	0	0	0.489661	0.191037	1.09333	0.707829	0.444366	0.143526	0	0	0.222677	--	--	--	--	--	--	--
TRINITY_DN1036_c0_g1_i1_4	-3.73607	0.437833		-6.29369	0.188642		-6.41547	0.210615		0	0.506178	3.78206	0	0.250465	0	0	0	0	0	0	0	--	--	--	--	--	--	--
TRINITY_DN10370_c0_g1_i1_3	-4.21854	0.545132		0.884147	0.844667		0.041036	0.993069		0.31196	1.3538	0	0	0	0	0.308038	2.20072	0	0.3284	1.15227	0.292172	--	--	--	--	--	--	--
TRINITY_DN10370_c0_g1_i1_4	-2.11698	0.713566		-5.46396	0.182389		-6.54642	0.215093		0	0.147422	4.74239	0	1.01028	0	0	0	0.124031	0	0	0	--	--	--	--	--	--	Cellular Component: endoplasmic reticulum (GO:0005783);|Molecular Function: fatty acid elongase activity (GO:0009922);|Biological Process: fatty acid elongation, saturated fatty acid (GO:0019367);|Biological Process: fatty acid elongation, unsaturated fatty acid (GO:0019368);|Biological Process: sphingolipid biosynthetic process (GO:0030148);|Cellular Component: integral component of endoplasmic …
TRINITY_DN10372_c0_g1_i1_4	-3.40169	0.639908		-3.42443	0.58059		-3.54458	0.594521		0	0	1.18302	0	0	0	0	0	0	0	0	0	--	--	--	--	--	--	--
TRINITY_DN10373_c0_g1_i1_1	-0.459956	0.0309806		-0.437507	0.0353406		-0.398109	0.0875821		110.88	101.629	108.049	59.8266	70.0464	68.9463	71.9675	66.128	55.0804	69.7747	78.7367	80.2593	246/268(91.79)	K02737	PSMB5	20S proteasome subunit beta 5 [EC:3.4.25.1]	ko03050	Proteasome	Molecular Function: threonine-type endopeptidase activity (GO:0004298);|Cellular Component: nucleus (GO:0005634);|Cellular Component: cytoplasm (GO:0005737);|Cellular Component: proteasome core complex, beta-subunit complex (GO:0019774);|Biological Process: proteolysis involved in cellular protein catabolic process (GO:0051603);
TRINITY_DN10373_c0_g1_i1_2	2.87473	0.189538		1.73658	0.618825		-0.818707	0.869613		1.18949	1.26474	0	1.24482	9.89636	3.53611	1.28255	0	4.81411	0.673569	0	0.585181	--	--	--	--	--	--	--
TRINITY_DN10373_c0_g1_i1_4	-1.84961	0.288309		-2.74674	0.168772		-2.75426	0.375882		0.988709	2.54621	4.11156	0.39093	0.409375	1.1277	0.736227	3.98716e-70	0.186531	1.02398	2.05219e-47	8.57741e-23	54/57(94.74)	K05665	ABCC1	ATP-binding cassette, subfamily C (CFTR/MRP), member 1 [EC:7.6.2.3]	ko02010	ABC transporters	Cellular Component: plant-type vacuole (GO:0000325);|Molecular Function: ATP binding (GO:0005524);|Cellular Component: vacuole (GO:0005773);|Cellular Component: vacuolar membrane (GO:0005774);|Molecular Function: sulfonylurea receptor activity (GO:0008281);|Molecular Function: xenobiotic transmembrane transporting ATPase activity (GO:0008559);|Biological Process: response to salt stress (GO:00096…
TRINITY_DN10373_c1_g1_i1_2	0.0930503	0.9596		0.10603	0.958439		-2.33733	0.305007		1.52705	6.7579	3.88829	4.21229	3.30776	3.81201	4.53944	0.777987	5.42346	1.57516	0.684459	0	--	--	--	--	--	--	--
TRINITY_DN10374_c0_g1_i1_1	0.987851	0.662975		1.4194	0.342319		1.27983	0.401549		1.16976	0.253974	0.623529	0.263607	2.36507	0.956022	0.765454	2.30248	1.47259	1.61572	2.06803	1.1484	--	--	--	--	--	--	--
TRINITY_DN10374_c0_g1_i1_2	0.886722	0.377575		-2.8578	0.00484086	Down	-5.87895	0.00044022	Down	1.03845	2.6387	2.80518	2.465	2.89585	5.19842	0.133035	0.418953	0.203457	0.122154	0	0	--	--	--	--	--	--	Molecular Function: DNA binding (GO:0003677);|Molecular Function: DNA-binding transcription factor activity (GO:0003700);|Cellular Component: nucleus (GO:0005634);|Biological Process: flower development (GO:0009908);|Biological Process: maintenance of shoot apical meristem identity (GO:0010492);|Biological Process: glucosinolate metabolic process (GO:0019760);|Biological Process: cell differentia…
TRINITY_DN10376_c0_g1_i1_3	-2.76976	0.385807		-1.15189	0.621374		0.51671	0.741486		1.31944	5.72945	3.14223	0	0	1.40324	2.33808	0	1.50502	6.14241	3.90581	3.86498	--	--	--	--	--	--	--
TRINITY_DN10377_c0_g1_i1_3	-1.0726	0.00226	Down	-1.74961	9.82425e-10	Down	-1.93772	1.85133e-09	Down	16.8687	24.0345	20.5666	9.11141	6.93843	8.88904	5.08756	4.81949	4.97561	4.81253	4.75764	5.53751	318/466(68.24)	K12492	ARFGAP1	ADP-ribosylation factor GTPase-activating protein 1	ko04144	Endocytosis	Molecular Function: GTPase activator activity (GO:0005096);|Cellular Component: nucleus (GO:0005634);|Cellular Component: Golgi apparatus (GO:0005794);|Cellular Component: cytosol (GO:0005829);|Biological Process: vesicle-mediated transport (GO:0016192);|Molecular Function: metal ion binding (GO:0046872);
TRINITY_DN10379_c0_g1_i1_3	-0.6149	0.0964955		-0.81769	0.00111463		-0.75346	0.0125521		23.9074	27.9952	27.6208	11.9631	17.2215	15.251	13.7211	11.7632	11.325	15.2297	16.2426	13.0645	--	--	--	--	--	--	Molecular Function: GTPase activity (GO:0003924);|Molecular Function: GTP binding (GO:0005525);|Cellular Component: Golgi apparatus (GO:0005794);|Cellular Component: plasma membrane (GO:0005886);|Biological Process: intracellular protein transport (GO:0006886);|Biological Process: Rab protein signal transduction (GO:0032482);
TRINITY_DN1037_c0_g1_i1_4	-4.88782	0.473431		-4.89611	0.402118		-4.99748	0.415419		2.916	0	0	0	0	0	0	0	0	0	0	0	--	--	--	--	--	--	--
TRINITY_DN10380_c0_g1_i1_4	-0.871626	0.904009		1.44858	0.681674		2.77189	0.354143		1.73701	0	0	0.377854	0	0.365642	1.14345	0.749806	1.83481	2.03807	3.44745	5.31893	--	--	--	--	--	--	--
TRINITY_DN10383_c0_g1_i1_3	-6.33466	0.21166		-6.34374	0.166521		-6.47384	0.186102		0	4.86956	1.59905	0	0	0	0	0	0	0	0	0	--	--	--	--	--	--	--
TRINITY_DN10385_c0_g1_i1_2	0.666965	0.721969		-0.0258859	0.990609		1.87589	0.101334		3.28482	0.479179	1.28657	0.699036	2.44189	3.84531	1.20693	2.28303	0.484766	5.53239	3.79415	7.65316	250/260(96.15)	K02985	RP-S3e, RPS3	small subunit ribosomal protein S3e	ko03010	Ribosome	Biological Process: cytoplasmic translation (GO:0002181);|Molecular Function: damaged DNA binding (GO:0003684);|Molecular Function: RNA binding (GO:0003723);|Molecular Function: structural constituent of ribosome (GO:0003735);|Molecular Function: DNA-(apurinic or apyrimidinic site) endonuclease activity (GO:0003906);|Cellular Component: nucleus (GO:0005634);|Cellular Component: cytosol (GO:000582…
TRINITY_DN10387_c0_g1_i1_1	3.07329	0.618269		4.40549	0.112041		#NUM!			0.140636	0	0	0.375709	0	0.670109	0.479054	0.671541	1.26804	0.14737	0	0.470649	--	--	--	--	--	--	--
TRINITY_DN10387_c0_g1_i1_4	-5.93948	0.147231		-6.92314	0.117581		-7.04421	0.129594		0	0.303673	4.65593	0	0.0769786	0	0	0	0	0	0	0	--	--	--	--	--	--	--
TRINITY_DN10389_c0_g1_i1_2	-0.320445	0.948705		-0.264613	0.952691		-0.796914	0.865511		1.73161	0	2.66259	0.86186	0	2.48997	0.419369	0	2.40517	0.919616	1.60816	0	--	--	--	--	--	--	--
TRINITY_DN10391_c0_g1_i1_3	-0.140534	0.931243		0.450352	0.72172		-0.208803	0.915833		0.867236	2.36165	2.15432	1.42098	1.26753	1.46154	1.28285	2.80933	1.85059	2.41609	1.33009	0.658751	--	--	--	--	--	--	--
TRINITY_DN10392_c0_g1_i1_3	2.44064	0.453241		2.33866	0.517627		3.71915	0.150366		0.150453	0	0.0299762	0.50924	0.0577353	0.280925	0.260051	0.517518	0	0.334228	1.94902	0.135938	--	--	--	--	--	--	Molecular Function: ATP binding (GO:0005524);|Cellular Component: nucleus (GO:0005634);|Cellular Component: cytosol (GO:0005829);|Biological Process: response to heat (GO:0009408);|Cellular Component: chloroplast stroma (GO:0009570);|Biological Process: response to high light intensity (GO:0009644);|Cellular Component: chloroplast envelope (GO:0009941);|Biological Process: protein metabolic proce…
TRINITY_DN10393_c0_g1_i1_3	-21.5961	1.72804e-06	Down	-21.5955	9.11996e-07	Down	-21.6466	1.15515e-06	Down	0	19.1751	0	0	0	0	0	0	0	0	0	0	--	--	--	--	--	--	--
TRINITY_DN10393_c0_g1_i1_4	-5.69104	0.337004		-5.71077	0.2754		-5.83333	0.302551		0	1.02331	4.74485	0	0	0	0	0	0	0	0	0	--	--	--	--	--	--	--
TRINITY_DN10395_c0_g1_i1_2	0.909001	0.762403		-0.0376248	0.991101		0.244175	0.961181		0	1.92119	2.30844	0.717607	2.76937	3.77791	1.41006	0.686016	1.34455	1.98005	0	2.70692	--	--	--	--	--	--	--
TRINITY_DN10395_c0_g2_i1_2	-0.679316	0.742054		-0.436986	0.797036		-0.0135738	0.994545		1.50378	7.1365	7.64042	1.13244	6.01375	1.52799	1.55476	2.55175	5.72786	6.91822	3.54537	4.98954	--	--	--	--	--	--	--
TRINITY_DN10397_c0_g1_i1_2	1.11763	0.8919		-5.00943	0.38988		-3.1853	0.633929		0	0	2.64518	0	0	5.73012	0	0	0	0.296448	0	0	--	--	--	--	--	--	--
TRINITY_DN10398_c0_g1_i1_2	1.4312	0.513175		-0.606343	0.897504		-3.3708	0.405651		0.167155	0.518125	0.961738	0.493306	1.31252	2.08972	0.996795	6.13406e-36	0	0	4.51246e-77	0.176594	--	--	--	--	--	--	Cellular Component: mitochondrion (GO:0005739);|Biological Process: mRNA processing (GO:0006397);|Biological Process: RNA modification (GO:0009451);|Cellular Component: chloroplast (GO:0009507);|Biological Process: cytidine to uridine editing (GO:0016554);|Molecular Function: protein homodimerization activity (GO:0042803);|Molecular Function: protein dimerization activity (GO:0046983);|Molecular …
TRINITY_DN10399_c0_g1_i1_2	1.9477	0.323752		-0.604951	0.790867		-0.497693	0.900694		0.914953	0.0486795	0.468668	0.492359	2.57212	1.47649	0.215622	0.305988	0.253174	0.611319	0	0.300507	--	--	--	--	--	--	Molecular Function: protein serine/threonine kinase activity (GO:0004674);|Molecular Function: ATP binding (GO:0005524);|Cellular Component: plasma membrane (GO:0005886);|Biological Process: protein phosphorylation (GO:0006468);|Cellular Component: integral component of membrane (GO:0016021);|Biological Process: recognition of pollen (GO:0048544);
TRINITY_DN1039_c0_g1_i1_1	2.82839	0.6691		3.17331	0.426391		#NUM!			0.252225	0	0	0.413994	0.711278	0	0.16276	0.175907	1.05526	0.235	0	0	--	--	--	--	--	--	--
TRINITY_DN103_c0_g1_i1_1	#NUM!			8.05864	0.000284607	Up	6.52973	0.0118376	Up	1.39026e-51	1.78104e-60	4.30798e-59	1.422e-71	6.50695e-60	6.61271e-50	0.364854	0.549586	2.79679	0.770092	0.371776	0.39066	--	--	--	--	--	--	Molecular Function: cysteine-type endopeptidase activity (GO:0004197);|Cellular Component: extracellular space (GO:0005615);|Cellular Component: lysosome (GO:0005764);|Biological Process: proteolysis involved in cellular protein catabolic process (GO:0051603);
TRINITY_DN103_c0_g1_i1_4	0.621646	0.927206		1.09408	0.772332		3.0407	0.211154		1.43998	1.61709	0	3.52822	0	0	1.70701	3.45898	0	1.69325	1.43918	18.9643	--	--	--	--	--	--	--
TRINITY_DN10400_c0_g1_i1_2	-0.18781	0.75839		-0.422868	0.243323		-1.60737	1.42227e-05	Down	8.81973	8.85695	8.02876	4.60997	7.78355	6.9503	5.91148	5.48529	4.29131	2.63342	3.15483	2.15171	--	--	--	--	--	--	Molecular Function: RNA binding (GO:0003723);|Cellular Component: nucleus (GO:0005634);
TRINITY_DN10400_c0_g1_i1_3	-0.901946	0.355154		-1.0146	0.372481		-0.474643	0.654435		2.64968	2.22826	1.55949	1.16314	0.617005	1.15251	0.518859	0.449513	1.55363	1.0556	2.20579	1.09898	--	--	--	--	--	--	--
TRINITY_DN10400_c0_g1_i1_4	-5.59571	0.392364		-5.61821	0.327049		-5.73883	0.345655		0	0.124686	3.33042	0	0	0	0	0	0	0	0	0	--	--	--	--	--	--	--
TRINITY_DN10401_c0_g1_i1_4	-5.40138	0.423912		-5.42446	0.349595		-5.54466	0.362976		0	0	4.83598	0	0	0	0	0	0	0	0	0	--	--	--	--	--	--	--
TRINITY_DN10402_c0_g1_i1_2	-1.25999	0.0264021	Down	-2.79136	2.48363e-07	Down	-4.35275	2.58418e-15	Down	60.0366	95.7956	80.2402	22.9163	16.974	46.7993	4.75907	13.4587	9.25076	3.79026	5.69698	1.54489	--	--	--	--	--	--	Cellular Component: extracellular space (GO:0005615);|Cellular Component: plant-type cell wall (GO:0009505);|Cellular Component: plasmodesma (GO:0009506);|Cellular Component: apoplast (GO:0048046);|Biological Process: response to karrikin (GO:0080167);
TRINITY_DN10402_c0_g1_i1_3	2.23883	0.399828		3.89586	0.0210021	Up	3.08858	0.110919		5.74409e-12	0.331325	0.513484	0.286256	1.16669	1.9169	6.80975	2.19652	1.06642	1.13284	3.57159	1.72535	--	--	--	--	--	--	--
TRINITY_DN10403_c0_g1_i1_4	-1.78844	0.227894		-1.93513	0.302312		-1.39832	0.371046		2.46367	3.30187	4.94619	0.332406	1.65973	0.627825	1.30457	0.946292	0	0.335662	1.77863	1.8128	--	--	--	--	--	--	--
TRINITY_DN10404_c0_g1_i2_2	0.486629	0.554245		-0.347105	0.697785		0.00861192	0.994833		1.81945	2.65526	4.04444	3.39235	3.38161	3.47577	1.38502	2.22124	1.85741	2.01287	2.42522	3.67516	--	--	--	--	--	--	Cellular Component: endosome (GO:0005768);|Cellular Component: Golgi apparatus (GO:0005794);|Cellular Component: trans-Golgi network (GO:0005802);|Biological Process: response to salt stress (GO:0009651);
TRINITY_DN10405_c0_g1_i1_2	0.803529	0.805376		1.22806	0.658482		0.0773151	0.987959		1.56045	1.34309	0	0.345595	2.43317	1.58968	4.77396	0.647291	0.313144	1.66748	1.19581	0	--	--	--	--	--	--	--
TRINITY_DN10407_c0_g1_i1_1	#NUM!			7.09578	0.00765472	Up	4.64543	0.454202		0	0	0	0	0	0	0.878536	1.10454	7.46248	1.56757	0	0.486184	75/114(65.79)	K02959	RP-S16, MRPS16, rpsP	small subunit ribosomal protein S16	ko03010	Ribosome	Molecular Function: structural constituent of ribosome (GO:0003735);|Cellular Component: mitochondrion (GO:0005739);|Cellular Component: ribosome (GO:0005840);|Biological Process: translation (GO:0006412);|Cellular Component: chloroplast (GO:0009507);|Cellular Component: plastid (GO:0009536);
TRINITY_DN10407_c0_g1_i1_4	-0.189159	0.954765		-2.25653	0.434819		1.2533	0.413219		1.93874	2.09117	2.59942	1.35448	0	3.84702	1.11945	0	0	1.24	4.53766	9.09056	--	--	--	--	--	--	--
TRINITY_DN10408_c0_g1_i1_2	0.649268	0.777301		0.0343231	0.993006		-0.10298	0.980466		0.373215	0.38158	1.80773	1.05229	1.47169	1.05145	2.16526	0.317179	0	0	1.73788	0.72873	--	--	--	--	--	--	--
TRINITY_DN10408_c0_g1_i1_4	-9.83058	0.0816234		-9.85352	0.054747		-5.63745	0.332843		0	0.90597	61.969	0	0	0	0	0	0	0	0	1.23162	--	--	--	--	--	--	--
TRINITY_DN10409_c0_g1_i1_2	5.06946	5.3956e-09	Up	1.74785	0.0356382	Up	0.886776	0.648244		1.29293	1.79726	1.14734	79.574	22.8193	14.8421	3.65854	2.47868	5.43119	4.93772	0.347819	2.04335	--	--	--	--	--	--	Molecular Function: cysteine-type endopeptidase inhibitor activity (GO:0004869);|Cellular Component: extracellular region (GO:0005576);|Biological Process: defense response (GO:0006952);
TRINITY_DN10409_c0_g1_i1_3	-1.24953	0.774993		0.666643	0.713572		-2.87376	0.372586		0.480552	3.19614	0.778135	1.12644e-28	1.52665	2.10642e-24	2.15057	2.98929	0.613685	1.37851e-23	0.61103	0.0110701	--	--	--	--	--	--	--
TRINITY_DN10409_c0_g1_i1_4	-0.636724	0.894702		-2.15893	0.52686		-0.134816	0.978664		2.46125	0.00330472	1.99675	0.503776	1.14983e-08	1.94332	0	0.252312	0.525532	0	1.98768	1.74189	--	--	--	--	--	--	--
TRINITY_DN1040_c0_g1_i1_4	-5.96779	0.0888347		-5.97759	0.0618574		-6.08366	0.0794085		4.6675	0.441882	0.671065	0	0	0	0	0	0	0	0	0	--	--	--	--	--	--	--
TRINITY_DN10410_c0_g1_i1_2	1.36107	0.409056		1.79521	0.0801194		1.1566	0.417324		0.965205	0.697964	1.29762	0.722839	1.78015	4.5922	4.80007	2.14084	1.77843	1.47727	3.81699	1.18197	--	--	--	--	--	--	--
TRINITY_DN10411_c0_g1_i1_2	6.12902	0.001458	Up	6.15542	0.000286049	Up	3.53026	0.174431		0	0.110291	0.0527925	0.214418	5.9826	3.54916	1.46194	0.801961	6.6805	0.120584	0.743488	0.926297	225/304(74.01)	K18551	SDT1	pyrimidine and pyridine-specific 5'-nucleotidase [EC:3.1.3.-]	ko00760	Nicotinate and nicotinamide metabolism	Cellular Component: nucleus (GO:0005634);|Cellular Component: cytosol (GO:0005829);|Biological Process: pyrimidine nucleobase metabolic process (GO:0006206);|Molecular Function: nucleotidase activity (GO:0008252);|Molecular Function: 5'-nucleotidase activity (GO:0008253);|Biological Process: nucleotide catabolic process (GO:0009166);
TRINITY_DN10411_c0_g1_i1_3	-3.28212	3.35971e-09	Down	-2.91081	1.3653e-11	Down	-3.21741	1.70206e-10	Down	37.0829	74.8219	45.7816	2.52031	3.99977	7.77474	6.44338	6.25802	4.39201	4.79941	7.62953	3.72684	--	--	--	--	--	--	--
TRINITY_DN10411_c0_g1_i1_4	-5.27565	0.0998358		-3.38418	0.202882		-0.542949	0.861702		0.646598	0.20475	4.89788	0.172337	0	0	0	0.311953	0.150633	1.57733	2.03516	0.22583	--	--	--	--	--	--	--
TRINITY_DN10414_c0_g1_i1_3	1.06436	0.740709		0.580462	0.88713		1.54716	0.685395		0	1.7415	2.10777	4.96957	1.19198	0.545204	3.20324	0	1.80335	0	6.94497	4.328	--	--	--	--	--	--	--
TRINITY_DN10418_c0_g1_i1_3	0.16298	0.972331		-0.0507452	0.990995		-0.27641	0.971825		1.06383	0.35221	0	0.0967528	0.111827	1.11145	0.0924059	0.745281	0.0909144	0	1.11153	0	--	--	--	--	--	--	--
TRINITY_DN10418_c0_g1_i3_1	-1.35342	0.427921		-1.86809	0.17859		-0.766186	0.600039		22.4064	1.88562	15.7321	1.32805	7.75436	4.24702	1.28022	2.44913	4.90656	8.92056	7.45688	5.51197	--	--	--	--	--	--	Cellular Component: plasma membrane (GO:0005886);|Cellular Component: integral component of membrane (GO:0016021);|Biological Process: protein ubiquitination (GO:0016567);|Molecular Function: transferase activity (GO:0016740);|Molecular Function: metal ion binding (GO:0046872);
TRINITY_DN10419_c0_g1_i1_4	-1.78161	0.772432		-5.57357	0.318714		-5.69464	0.343714		0	0.340977	4.74182	0	1.29705	0	0	0	0	0	0	0	--	--	--	--	--	--	--
TRINITY_DN1041_c0_g1_i1_4	-3.33752	0.392364		-3.36493	0.315938		-3.45575	0.349826		0.255302	0.522317	3.2401	0.248493	0	0	0	0	0.238591	0.28954	0	0	--	--	--	--	--	--	--
TRINITY_DN10420_c0_g1_i1_2	6.13885	0.253027		6.71609	0.121656		6.15257	0.0467057	Up	0	0	0	2.98013e-19	2.19942	3.3379	5.32219	1.51302e-07	2.16689	2.69904	0.612887	2.43181	--	--	--	--	--	--	--
TRINITY_DN10420_c0_g1_i1_3	-0.72746	0.723912		-0.0381411	0.985014		-1.11461	0.706999		2.05867	3.44017	0.602936	0.651895	1.83343	0.468537	2.31003	0.604335	1.79616	0.499181	2.22796	0	--	--	--	--	--	--	--
TRINITY_DN10422_c0_g1_i1_3	-1.53313	0.754041		-4.07325	0.378071		1.63824	0.600227		0.810763	0.816828	0.203851	0	0.562593	0	0	0	0	3.17505	1.86005	0	--	--	--	--	--	--	--
TRINITY_DN10422_c0_g1_i1_4	-0.53656	0.819226		-1.19738	0.582139		-1.71705	0.45324		2.24272	1.87296	2.56835	2.76869	0.470137	0.43717	0.938619	0	1.35474	0.997294	0	0.893712	--	--	--	--	--	--	--
TRINITY_DN10423_c0_g1_i1_3	2.4112	0.501731		1.38862	0.724038		3.94901	0.0874382		0.505323	0	0	0.340724	1.18433	0.832303	0.366712	0.611939	0.150784	2.44856	2.07488	2.87364	164/164(100.00)	K03939	NDUFS6	NADH dehydrogenase (ubiquinone) Fe-S protein 6	ko00190	Oxidative phosphorylation	Cellular Component: mitochondrial respiratory chain complex I (GO:0005747);|Biological Process: mitochondrial electron transport, NADH to ubiquinone (GO:0006120);
TRINITY_DN10423_c0_g1_i1_4	1.72549	0.105983		0.00891034	0.995586		0.314307	0.849065		3.31867	4.51621	1.89772	3.77254	13.9884	9.55393	3.79772	1.55548	2.59409	3.77176	1.82473	5.58301	--	--	--	--	--	--	--
TRINITY_DN10424_c0_g1_i1_3	#NUM!			6.56989	0.247251		#NUM!			0	0	0	0	0	0	0	3.46151	0	0	0	0	--	--	--	--	--	--	--
TRINITY_DN10425_c0_g1_i1_4	-2.59217	0.167326		-3.16848	0.0315446	Down	-1.23056	0.266065		5.54341	7.24161	2.70305	1.36818	0	0.778177	0.818516	0.538592	0	1.1276	2.52851	2.48546	--	--	--	--	--	--	--
TRINITY_DN10426_c0_g1_i1_4	-0.288692	0.738299		-0.388577	0.493725		-0.673697	0.363905		24.0896	36.7271	46.9425	30.894	15.5307	29.2859	21.2218	24.8119	21.2809	29.5313	21.6944	13.0499	--	--	--	--	--	--	--
TRINITY_DN10427_c0_g1_i1_1	-0.338553	0.951193		1.8632	0.430922		2.3867	0.504577		0.469158	0	0.971559	0	0.518918	0.501432	2.57916	1.49913	0.487273	3.88178	0	3.44055	--	--	--	--	--	--	--
TRINITY_DN10428_c0_g1_i1_3	2.01269	0.462274		3.99365	0.0028022	Up	-0.00902795	0.999093		0.286612	0.604822	0	0.610885	0.629757	1.74658	3.96518	3.72996	3.11668	0	0.840516	0	--	--	--	--	--	--	--
TRINITY_DN10428_c0_g1_i1_4	-1.4278	0.824635		-0.00249064	0.999623		1.02193	0.76892		0.590449	0	0.93179	0.473274	0	0	0	0.832671	0.348226	0.273781	0.240212	2.28663	105/138(76.09)	K06215	pdxS, pdx1	pyridoxal 5'-phosphate synthase pdxS subunit [EC:4.3.3.6]	ko00750	Vitamin B6 metabolism	Molecular Function: pyridoxal 5'-phosphate synthase (glutamine hydrolysing) activity (GO:0036381);|Biological Process: pyridoxal phosphate biosynthetic process (GO:0042823);
TRINITY_DN10429_c0_g1_i1_2	0.0132574	0.995219		0.945361	0.388495		-0.136636	0.969251		1.10484	1.77518	1.35537	0.609146	0.612161	2.51654	2.3702	2.95462	1.16029	1.27281e-26	0.791065	2.64158	--	--	--	--	--	--	--
TRINITY_DN10429_c0_g1_i1_4	-0.913717	0.675659		-5.91641	0.0460205	Down	-6.02652	0.0626531		3.33202	0.362197	1.69914	0.831748	0.472794	1.23561	1.48542e-59	0	1.38515e-49	1.14184e-88	0	0	--	--	--	--	--	--	Molecular Function: protein domain specific binding (GO:0019904);
TRINITY_DN1042_c0_g1_i1_4	-2.16906	0.710589		-5.14675	0.372073		-5.26927	0.388843		0	0.678027	2.82633	0	0.679199	0	0	0	0	0	0	0	--	--	--	--	--	--	--
TRINITY_DN10430_c0_g1_i1_1	-2.19035	0.783317		-3.16055	0.61615		2.01991	0.605856		1.10124	0	0	0.253547	0	0	0	0	0	2.44868	0.867511	0.602306	102/102(100.00)	K19355	MAN	mannan endo-1,4-beta-mannosidase [EC:3.2.1.78]	ko00051	Fructose and mannose metabolism	Cellular Component: extracellular region (GO:0005576);|Molecular Function: mannan endo-1,4-beta-mannosidase activity (GO:0016985);|Biological Process: mannan catabolic process (GO:0046355);
TRINITY_DN10430_c0_g1_i1_2	1.97848	0.231656		1.2327	0.494318		1.14715	0.612122		1.15822	0.357098	0.166255	1.39892	2.27969	1.68783	0.560939	0.887272	1.5515	0.38573	1.85672	1.16325	--	--	--	--	--	--	--
TRINITY_DN10432_c0_g1_i1_1	2.72434	0.709533		1.59565	0.777377		4.28652	0.0561308		0	0	0.734023	3.54498	0	0	0	0.842364	0.791069	5.86043	3.68897	2.93288	--	--	--	--	--	--	--
TRINITY_DN10432_c0_g1_i1_2	0.940663	0.841036		0.329876	0.919634		1.92754	0.418944		1.11721	0	0.463361	0	0.620229	2.11251	0.847955	0.649772	0.140451	2.58181	2.38807	0.595709	172/173(99.42)	K03952	NDUFA8	NADH dehydrogenase (ubiquinone) 1 alpha subcomplex subunit 8	ko00190	Oxidative phosphorylation	Cellular Component: mitochondrial respiratory chain complex I (GO:0005747);|Biological Process: mitochondrial electron transport, NADH to ubiquinone (GO:0006120);
TRINITY_DN10432_c0_g1_i1_3	0.371446	0.884877		1.38259	0.256501		1.28114	0.337938		1.53655	1.10073	0.33732	0.189439	1.67629	1.58761	1.91146	2.79411	1.67304	2.10245	2.47626	2.29008	--	--	--	--	--	--	--
TRINITY_DN10433_c0_g1_i1_4	-6.09045	0.296102		-6.09936	0.240087		-0.613622	0.905607		2.89934	0	0.134543	0	0	0	0	0	0	0	0.546097	1.1817	--	--	--	--	--	--	Molecular Function: metallocarboxypeptidase activity (GO:0004181);|Cellular Component: extracellular region (GO:0005576);|Molecular Function: zinc ion binding (GO:0008270);|Biological Process: pathogenesis (GO:0009405);
TRINITY_DN10434_c0_g1_i1_2	-0.214705	0.848562		-0.18984	0.814736		0.479006	0.63801		1.88698	2.40256	1.79121	0.906042	1.53184	2.1542	1.80553	1.25469	1.32356	1.40018	3.03508	3.53983	184/376(48.94)	K06965	PELO, DOM34, pelA	protein pelota	ko03015	mRNA surveillance pathway	Molecular Function: endonuclease activity (GO:0004519);|Cellular Component: nucleus (GO:0005634);|Cellular Component: cytoplasm (GO:0005737);|Biological Process: ribosome disassembly (GO:0032790);|Molecular Function: ribosome binding (GO:0043022);|Molecular Function: metal ion binding (GO:0046872);|Biological Process: nuclear-transcribed mRNA catabolic process, non-stop decay (GO:0070481);|Biolog…
TRINITY_DN10434_c0_g1_i1_3	0.168099	0.947945		-0.915247	0.744799		1.18634	0.555901		0.372484	0.849878	0.368577	0.683268	0.371769	0.441331	1.92825e-27	0.403604	0.247037	1.65795	1.45099	0.294581	160/211(75.83)	K01728	pel	pectate lyase [EC:4.2.2.2]	ko00040	Pentose and glucuronate interconversions	Molecular Function: pectate lyase activity (GO:0030570);|Biological Process: pectin catabolic process (GO:0045490);|Molecular Function: metal ion binding (GO:0046872);
TRINITY_DN10436_c0_g1_i3_2	-0.252932	0.474206		0.0437068	0.939004		0.260187	0.575359		73.7038	64.5668	56.1435	48.0904	44.5709	45.5689	61.8212	65.3307	36.47	52.8342	83.7265	82.0347	--	--	--	--	--	--	Biological Process: protein peptidyl-prolyl isomerization (GO:0000413);|Molecular Function: peptidyl-prolyl cis-trans isomerase activity (GO:0003755);|Molecular Function: FK506 binding (GO:0005528);|Cellular Component: cytoplasm (GO:0005737);|Biological Process: chaperone-mediated protein folding (GO:0061077);
TRINITY_DN10437_c0_g1_i1_3	-5.40215	0.423912		-5.4067	0.351439		-5.53996	0.363397		0	3.01819	0	0	0	0	0	0	0	0	0	0	--	--	--	--	--	--	--
TRINITY_DN10438_c0_g1_i1_2	4.24876	0.13033		3.88783	0.103146		4.55837	0.0364964	Up	9.0219e-18	6.1645e-13	0.29194	0.282147	2.41919	1.94886	1.59917	1.17133	0.595747	2.59227	1.38959	2.13901	--	--	--	--	--	--	--
TRINITY_DN10439_c0_g1_i1_4	-2.05882	0.416597		-4.19202	0.0180619	Down	-1.78842	0.259495		1.50987	0.624646	3.75206	0.292994	0	1.02173	0	0.147842	0.146027	0.762631	0.377333	0.462396	--	--	--	--	--	--	Cellular Component: Golgi apparatus (GO:0005794);|Cellular Component: integral component of membrane (GO:0016021);|Molecular Function: O-acetyltransferase activity (GO:0016413);
TRINITY_DN1043_c0_g1_i1_3	-1.70453	0.567537		-1.60071	0.537779		-2.20799	0.41368		0.244353	5.13623	1.91784	0	0.76189	1.21134	1.26727	0.745836	0	0.556111	0.987721	0	--	--	--	--	--	--	--
TRINITY_DN10440_c0_g1_i1_1	-0.019234	0.997854		1.81045	0.735089		2.99507	0.649776		0.939321	0	0	0.254409	0	0.550496	0	2.40768	0.232347	6.89876	0	0	--	--	--	--	--	--	Biological Process: spermine transport (GO:0000296);|Molecular Function: spermine transmembrane transporter activity (GO:0000297);|Cellular Component: fungal-type vacuole membrane (GO:0000329);|Cellular Component: plasma membrane (GO:0005886);|Cellular Component: integral component of plasma membrane (GO:0005887);|Biological Process: drug transmembrane transport (GO:0006855);|Molecular Function: …
TRINITY_DN10440_c0_g1_i1_3	-2.06069	0.169258		-4.19591	0.0105135	Down	-7.79337	0.000341026	Down	1.80223	11.1612	5.45298	1.24417	1.73603	0.660751	0	0.273268	0.530892	0	0	0	--	--	--	--	--	--	--
TRINITY_DN10440_c0_g1_i1_4	-3.10067	0.533276		-6.40233	0.173656		-6.524	0.193739		0	0.668623	5.1962	0	0.539634	0	0	0	0	0	0	0	--	--	--	--	--	--	Molecular Function: pyruvate dehydrogenase (acetyl-transferring) kinase activity (GO:0004740);|Molecular Function: ATP binding (GO:0005524);|Cellular Component: mitochondrion (GO:0005739);|Cellular Component: mitochondrial pyruvate dehydrogenase complex (GO:0005967);|Biological Process: glucose metabolic process (GO:0006006);|Biological Process: acetyl-CoA biosynthetic process from pyruvate (GO:0…
TRINITY_DN10441_c0_g1_i1_2	-1.33901	0.0724652		-0.909085	0.0672685		-2.18072	0.00783645	Down	5.64429	6.22689	9.21087	2.22059	1.18444	3.9139	3.63097	3.21729	2.3789	0.704132	2.82295	0.948975	--	--	--	--	--	--	--
TRINITY_DN10441_c0_g1_i1_4	-2.78388	0.582798		-6.08374	0.210346		-6.20668	0.23511		0	1.52636	5.74267	0	0.866603	0	0	0	0	0	0	0	79/104(75.96)	K03934	NDUFS1	NADH dehydrogenase (ubiquinone) Fe-S protein 1 [EC:7.1.1.2 1.6.99.3]	ko00190	Oxidative phosphorylation	Cellular Component: mitochondrial respiratory chain complex I (GO:0005747);|Molecular Function: NADH dehydrogenase (ubiquinone) activity (GO:0008137);|Molecular Function: electron transfer activity (GO:0009055);|Biological Process: ATP synthesis coupled electron transport (GO:0042773);|Cellular Component: plasma membrane respiratory chain complex I (GO:0045272);|Biological Process: cellular respi…
TRINITY_DN10443_c0_g1_i1_4	-3.4385	0.491481		-5.39695	0.317605		-1.55374	0.795042		3.07771	0	1.6758	0	0.391485	0	0	0	0	1.59179	0	0	--	--	--	--	--	--	Biological Process: Group II intron splicing (GO:0000373);|Molecular Function: mRNA binding (GO:0003729);|Molecular Function: helicase activity (GO:0004386);|Molecular Function: ATP binding (GO:0005524);|Cellular Component: nucleus (GO:0005634);|Molecular Function: zinc ion binding (GO:0008270);|Cellular Component: chloroplast (GO:0009507);|Cellular Component: chloroplast stroma (GO:0009570);|Bio…
TRINITY_DN10444_c0_g1_i1_4	-0.581906	0.900878		-3.58334	0.136237		-0.973119	0.719621		2.97786	1.58921	1.93561	0	0	4.03781	0	0.502835	0	1.59563	1.41757	0	--	--	--	--	--	--	--
TRINITY_DN10445_c0_g1_i1_4	#NUM!			5.74394	0.320476		21.1545	2.10457e-06	Up	0	0	0	0	0	0	0	0	1.11326	0	0	5.62909	--	--	--	--	--	--	--
TRINITY_DN10446_c0_g1_i1_2	0.524802	0.941838		-0.535197	0.933129		-2.2647	0.726534		0.926775	0	0.612258	0	1.66474	0	0.917163	0	0	0	0.288003	0	--	--	--	--	--	--	--
TRINITY_DN10447_c0_g1_i1_4	-2.58936	0.657237		-4.46268	0.44976		-3.78958	0.554506		0	0	3.74159	0.278674	0	0.290131	0	0.141038	0	0	0.322389	0	--	--	--	--	--	--	--
TRINITY_DN10448_c0_g1_i1_4	1.19131	0.526817		1.41585	0.356656		0.661749	0.895035		1.11473	1.19359	1.64388	0.605232	3.60619	3.93475	1.72958	1.14245	5.64338	0	0	5.83005	--	--	--	--	--	--	--
TRINITY_DN1044_c0_g1_i1_1	3.14063	0.0844866		0.180052	0.979837		0.220437	0.978757		0.489422	0.54293	0	2.59173	2.56956	2.01172	1.01127	0	0	1.07932	0	0	--	--	--	--	--	--	--
TRINITY_DN1044_c0_g1_i1_2	3.2628	2.15888e-05	Up	1.19864	0.154694		-0.588232	0.703118		1.05292	0.483854	0.683265	6.87628	8.07424	2.99068	1.30882	1.51666	1.36835	0.581685	0.509555	0.286656	--	--	--	--	--	--	--
TRINITY_DN10451_c0_g1_i1_1	-0.80147	0.772663		0.142945	0.955255		-0.4826	0.859374		0.269357	1.42468	3.27018	1.60799	0.280258	0.526067	1.07116	0.53175	2.83161	2.06115	0.817366	0.541901	--	--	--	--	--	--	--
TRINITY_DN10451_c0_g1_i1_2	1.08635	0.291017		1.1647	0.283336		0.70793	0.52597		0.895272	1.03226	1.20553	1.11933	2.38379	2.28972	3.54869	1.26301	1.03014	1.31858	2.40999	1.18222	--	--	--	--	--	--	--
TRINITY_DN10451_c0_g1_i1_4	0.0655989	0.985181		-1.91386	0.534491		-1.86855	0.591341		5.09414	2.09188	1.91873	4.47058	3.04457	1.44122e-75	2.02955	0	2.27063e-86	0	2.4586	5.2335e-35	--	--	--	--	--	--	--
TRINITY_DN10452_c0_g1_i1_4	-2.34733	0.675499		-5.32428	0.340012		-5.44705	0.367571		0	0.639637	2.61321	0	0.514109	0	0	0	0	0	0	0	--	--	--	--	--	--	--
TRINITY_DN10453_c0_g1_i1_1	-1.32455	0.49958		-1.19356	0.633556		-0.344016	0.924594		0.688867	0.901092	2.7804	0.491049	0.527706	0.489165	0	0.634389	0.942854	1.85476	0	1.42328	--	--	--	--	--	--	Molecular Function: protein serine/threonine kinase activity (GO:0004674);|Molecular Function: ATP binding (GO:0005524);|Cellular Component: nucleus (GO:0005634);|Cellular Component: cytoplasm (GO:0005737);|Biological Process: response to pheromone (GO:0019236);|Biological Process: signal transduction by protein phosphorylation (GO:0023014);|Biological Process: stress-activated protein kinase sig…
TRINITY_DN10453_c0_g1_i1_2	-2.48645	0.170045		-1.92419	0.21476		-2.74615	0.0611474		176.028	7.05852	11.6051	2.34253	18.4975	8.02987	10.6801	15.4502	14.1138	12.5877	6.26593	7.34923	--	--	--	--	--	--	--
TRINITY_DN10453_c0_g1_i2_4	-5.76392	0.389807		-3.87807	0.512804		-5.90723	0.330618		0	0	5.29621	0	0	0	0	0	0.350803	0	0	0	--	--	--	--	--	--	--
TRINITY_DN10454_c0_g1_i1_3	-0.336603	0.852168		-1.36014	0.324626		0.618646	0.627235		1.38412	2.03673	0.483884	0.671061	0.380123	1.678	0.331693	0.778672	0.140822	1.15592	2.84378	1.67914	--	--	--	--	--	--	Molecular Function: DNA binding (GO:0003677);|Molecular Function: translation elongation factor activity (GO:0003746);|Cellular Component: cytosol (GO:0005829);|Biological Process: transcription elongation from RNA polymerase II promoter (GO:0006368);|Cellular Component: transcription elongation factor complex (GO:0008023);|Cellular Component: plasmodesma (GO:0009506);|Biological Process: embryo …
TRINITY_DN10455_c0_g1_i2_2	3.12228	0.00142868	Up	4.80283	5.21071e-09	Up	3.99696	1.10688e-05	Up	14.4126	2.86476	1.83636	55.682	50.2215	30.7785	162.763	142.657	122.078	64.3711	72.0142	141.522	--	--	--	--	--	--	--
TRINITY_DN10455_c0_g1_i2_3	1.66888	0.00221844	Up	2.12898	8.07538e-09	Up	1.92211	2.06521e-07	Up	95.8385	65.49	57.6062	290.878	125.302	164.303	286.48	318.425	174.417	205.821	354.457	219.747	--	--	--	--	--	--	Cellular Component: nucleosome (GO:0000786);|Molecular Function: DNA binding (GO:0003677);|Cellular Component: nucleus (GO:0005634);|Biological Process: nucleosome assembly (GO:0006334);
TRINITY_DN10456_c0_g1_i1_2	1.31115	0.214357		0.158323	0.915254		0.674307	0.66518		3.25013	1.4265	1.03937	3.18272	4.70505	3.93787	2.25927	1.75546	1.0813	2.26003	1.35526	4.69888	42/61(68.85)	K03043	rpoB	DNA-directed RNA polymerase subunit beta [EC:2.7.7.6]	ko03020	RNA polymerase	Molecular Function: DNA binding (GO:0003677);|Molecular Function: DNA-directed 5'-3' RNA polymerase activity (GO:0003899);|Biological Process: transcription, DNA-templated (GO:0006351);|Cellular Component: chloroplast (GO:0009507);|Molecular Function: ribonucleoside binding (GO:0032549);
TRINITY_DN10456_c0_g1_i1_3	#NUM!			1.28353	0.784566		4.23423	0.0210549	Up	0.34886	0	0.114472	0	0.342466	0.10934	0	0.636557	0.0870701	1.1685	4.06792	1.77661	--	--	--	--	--	--	Molecular Function: peptidyl-prolyl cis-trans isomerase activity (GO:0003755);|Cellular Component: extracellular region (GO:0005576);|Cellular Component: nucleus (GO:0005634);|Cellular Component: mitochondrion (GO:0005739);|Cellular Component: mitochondrial intermembrane space (GO:0005758);|Biological Process: protein folding (GO:0006457);|Molecular Function: cyclosporin A binding (GO:0016018);|C…
TRINITY_DN10458_c0_g1_i1_1	#NUM!			2.72889	0.515718		3.43913	0.60707		0.242059	0	0	0.219069	0	0.681453	0.207268	0.632564	0.203627	1.831	0	0	96/96(100.00)	K02304	MET8	precorrin-2 dehydrogenase / sirohydrochlorin ferrochelatase [EC:1.3.1.76 4.99.1.4]	ko00860	Porphyrin and chlorophyll metabolism	--
TRINITY_DN10458_c0_g2_i1_3	-2.5199	0.303389		-6.76462	0.00641396	Down	-6.89149	0.00912273	Down	1.5263	7.33907	1.51107	0	0.404651	1.14049	0	0	0	0	0	0	--	--	--	--	--	--	--
TRINITY_DN10459_c0_g1_i1_2	5.92844	0.312119		5.82987	0.0689997		4.81437	0.435475		0	0	0	0	2.8392	0.590991	0.5924	0.291358	2.01579	1.22449	0.639508	0	--	--	--	--	--	--	Cellular Component: cell wall (GO:0005618);|Cellular Component: plasma membrane (GO:0005886);|Biological Process: carbohydrate metabolic process (GO:0005975);|Biological Process: defense response (GO:0006952);|Cellular Component: plasmodesma (GO:0009506);|Biological Process: plant-type cell wall organization (GO:0009664);|Cellular Component: anchored component of membrane (GO:0031225);|Molecular …
TRINITY_DN10459_c0_g1_i1_4	-5.80345	0.385807		-5.82656	0.312117		-5.94676	0.327158		0	0	6.17576	0	0	0	0	0	0	0	0	0	--	--	--	--	--	--	--
TRINITY_DN1045_c0_g1_i1_1	#NUM!			9.19056	1.67845e-06	Up	7.07003	0.00317413	Up	0	0	0	0	0	0	4.94738	3.75663	23.1217	1.54181	2.08873	5.00674	103/131(78.63)	K02698	psaK	photosystem I subunit X	ko00195	Photosynthesis	Cellular Component: photosystem I (GO:0009522);|Cellular Component: chloroplast thylakoid membrane (GO:0009535);|Biological Process: photosynthesis (GO:0015979);|Cellular Component: integral component of membrane (GO:0016021);
TRINITY_DN10460_c0_g1_i1_4	0.0386062	0.991857		0.521653	0.794305		0.424501	0.886176		1.24573	0.146185	1.36177	0	1.31504	1.24926	1.31312	0.435616	1.52882	0.48023	0.275042	2.66922	--	--	--	--	--	--	--
TRINITY_DN10461_c0_g1_i1_4	-1.32335	0.871951		-2.16567	0.740478		-4.73729	0.443177		0	0	2.56997	0	0	1.04625	0	0.496304	0	0	0	0	--	--	--	--	--	--	--
TRINITY_DN10462_c0_g1_i1_1	1.1336	0.00680334	Up	0.920304	0.0411181		0.847489	0.122583		1.93362	2.90491	1.94395	4.04705	4.27185	4.39451	4.2969	3.16972	3.04148	3.83068	3.29166	4.38794	--	--	--	--	--	--	--
TRINITY_DN10462_c0_g1_i1_3	-5.60151	0.40603		-5.60605	0.332679		-5.73933	0.345655		0	4.97187	0	0	0	0	0	0	0	0	0	0	40/114(35.09)	K02183	CALM	calmodulin	ko04016|ko04070|ko04626	MAPK signaling pathway - plant|Phosphatidylinositol signaling system|Plant-pathogen interaction	Molecular Function: calcium ion binding (GO:0005509);|Cellular Component: nucleus (GO:0005634);|Cellular Component: membrane (GO:0016020);|Biological Process: calcium-mediated signaling (GO:0019722);
TRINITY_DN10463_c0_g1_i1_3	1.8314	0.543449		3.2832	0.0370235	Up	2.16415	0.358558		0.440828	0	0.65159	2.33891	0.228673	0.654314	1.59598	4.2216	2.67275	0.863941	2.85248	0.965702	--	--	--	--	--	--	--
TRINITY_DN10463_c0_g1_i2_2	-1.50162	0.0707513		-0.527926	0.560153		-2.18022	0.0233672	Down	8.51158	8.07521	3.26259	1.04724	2.57484	2.39344	3.5142	5.5136	2.12131	1.61853	0.444752	1.96756	151/192(78.65)	K00430	E1.11.1.7	peroxidase [EC:1.11.1.7]	ko00940	Phenylpropanoid biosynthesis	Molecular Function: peroxidase activity (GO:0004601);|Cellular Component: extracellular region (GO:0005576);|Biological Process: response to oxidative stress (GO:0006979);|Molecular Function: heme binding (GO:0020037);|Biological Process: hydrogen peroxide catabolic process (GO:0042744);|Molecular Function: metal ion binding (GO:0046872);
TRINITY_DN10464_c0_g1_i1_3	-3.4878	0.26173		-1.17275	0.682546		-0.737726	0.819186		0.526517	2.13899	0.256752	0	0.135068	0.127129	0.47704	0.60434	0	1.31443	0.27161	0.141187	51/136(37.50)	K13126	PABPC	polyadenylate-binding protein	ko03013|ko03015|ko03018	RNA transport|mRNA surveillance pathway|RNA degradation	Molecular Function: RNA binding (GO:0003723);|Molecular Function: mRNA 3'-UTR binding (GO:0003730);|Cellular Component: nucleus (GO:0005634);|Cellular Component: cytoplasm (GO:0005737);|Cellular Component: cytosol (GO:0005829);|Biological Process: mRNA processing (GO:0006397);|Biological Process: regulation of translation (GO:0006417);|Molecular Function: poly(A) binding (GO:0008143);|Molecular F…
TRINITY_DN10464_c0_g2_i1_1	-1.12778	0.321408		-2.89751	0.042673	Down	-4.70631	1.95362e-06	Down	5.26365	9.29069	4.06111	2.43707	0.986808	3.96919	0.363663	0.0598545	1.52651	0.210856	0.390316	0.0678149	--	--	--	--	--	--	Molecular Function: DNA-binding transcription factor activity (GO:0003700);|Cellular Component: nucleus (GO:0005634);|Biological Process: regulation of transcription, DNA-templated (GO:0006355);|Biological Process: abscisic acid-activated signaling pathway (GO:0009738);|Biological Process: negative regulation of abscisic acid-activated signaling pathway (GO:0009788);|Biological Process: glucosino…
TRINITY_DN10465_c0_g1_i1_3	0.360469	0.929942		-2.00651	0.55763		-0.138765	0.959616		1.77965	1.14261	0.222377	2.83378	0	0.409047	0.592831	0	0	0.957874	0.912461	0.717604	--	--	--	--	--	--	Cellular Component: fungal-type vacuole (GO:0000324);|Molecular Function: aspartic-type endopeptidase activity (GO:0004190);|Biological Process: proteolysis (GO:0006508);|Biological Process: protein catabolic process (GO:0030163);
TRINITY_DN10465_c0_g1_i1_4	-0.408923	0.822188		-0.802279	0.523467		-0.316036	0.879648		3.15167	1.47932	4.99518	2.97993	0.802039	2.39648	1.46352	2.20454	0.905505	3.88993	0.603723	2.77881	76/135(56.30)	K02974	RP-S24e, RPS24	small subunit ribosomal protein S24e	ko03010	Ribosome	Molecular Function: mRNA binding (GO:0003729);|Molecular Function: structural constituent of ribosome (GO:0003735);|Cellular Component: nucleolus (GO:0005730);|Cellular Component: vacuolar membrane (GO:0005774);|Cellular Component: cytosol (GO:0005829);|Cellular Component: plasma membrane (GO:0005886);|Biological Process: translation (GO:0006412);|Cellular Component: chloroplast (GO:0009507);|Cel…
TRINITY_DN10466_c0_g1_i2_2	-1.14042	0.0661145		-1.23203	0.0247505	Down	-1.27637	0.0437098	Down	5.58209	5.86482	5.93888	2.72997	1.30462	2.73754	2.72394	2.21556	1.16421	1.57881	3.47376	1.75014	211/284(74.30)	K04564	SOD2	superoxide dismutase, Fe-Mn family [EC:1.15.1.1]	ko04146	Peroxisome	Molecular Function: superoxide dismutase activity (GO:0004784);|Cellular Component: nucleoid (GO:0009295);|Cellular Component: chloroplast (GO:0009507);|Cellular Component: chloroplast thylakoid (GO:0009534);|Cellular Component: thylakoid (GO:0009579);|Cellular Component: chloroplast nucleoid (GO:0042644);|Cellular Component: plastid nucleoid (GO:0042646);|Molecular Function: metal ion binding (G…
TRINITY_DN10470_c0_g1_i1_1	1.53828	0.687589		1.94258	0.555034		-2.02175	0.737159		0.041787	5.75519e-18	2.20288	1.67609	1.68185	2.24884	0.660647	4.69528	1.61008	0.376681	0.160096	0	--	--	--	--	--	--	--
TRINITY_DN10471_c0_g1_i1_3	4.01751	0.43846		5.97459	0.00909894	Up	3.94764	0.442947		0.115998	0	0	1.4178	3.45815e-31	1.27135	0.667339	3.96057	4.52741	0.649112	2.13874	0	--	--	--	--	--	--	--
TRINITY_DN10472_c0_g1_i1_2	-0.442493	0.837228		0.206477	0.871846		-0.148818	0.937494		2.12016	5.5506	5.15769	0.488512	5.33799	2.25384	5.69486	3.33156	3.15369	1.89655	2.82747	6.05445	--	--	--	--	--	--	--
TRINITY_DN10472_c0_g1_i1_3	-0.755861	0.541327		-0.859323	0.380171		-0.669051	0.816075		2.86173	2.23911	3.98884	1.34851	2.11959	1.15901	1.36016	1.13371	1.52633	1.7906	3.76335	0	--	--	--	--	--	--	Biological Process: plant-type cell wall organization (GO:0009664);|Biological Process: plant-type cell wall biogenesis (GO:0009832);|Biological Process: cellulose microfibril organization (GO:0010215);|Cellular Component: anchored component of membrane (GO:0031225);|Cellular Component: anchored component of plasma membrane (GO:0046658);|Biological Process: plant-type cell wall cellulose biosynth…
TRINITY_DN10473_c0_g1_i1_4	-9.21141	0.0002307	Down	-11.0594	0.0101651	Down	-10.218	0.00432179	Down	0.0325802	0.506649	38.979	0.0270925	0	0.029615	0	0	0	0	0.0321338	0	--	--	--	--	--	--	Molecular Function: inorganic phosphate transmembrane transporter activity (GO:0005315);|Cellular Component: plasma membrane (GO:0005886);|Biological Process: phosphate ion transport (GO:0006817);|Molecular Function: symporter activity (GO:0015293);|Cellular Component: integral component of membrane (GO:0016021);
TRINITY_DN10474_c0_g1_i1_2	3.45726	0.496178		5.46665	0.000907591	Up	3.2925	0.312536		0.453277	0	0	0.541028	0	4.30545	5.63544	8.05104	3.34435	0.523902	2.31788	1.38103	--	--	--	--	--	--	--
TRINITY_DN10476_c0_g1_i1_2	2.56539	0.436097		2.13636	0.657515		-1.51348	0.844932		2.0585	0	0	4.59372	3.16048	2.1912	0.700353	0	6.14078	0	0.712565	0	--	--	--	--	--	--	--
TRINITY_DN10479_c0_g1_i1_1	0.880565	0.842279		-1.4469	0.567982		-0.8673	0.85331		3.97274	4.3633	0	6.65163	5.7458	0	1.23184	0.632062	0.592392	3.81763	0.567721	0	--	--	--	--	--	--	--
TRINITY_DN10479_c0_g1_i1_4	-0.97344	0.759557		-0.764536	0.794558		1.16223	0.594886		1.15585	0.119369	0.342384	0.109584	0.239671	0.341007	0.557922	0.108576	0.103056	1.14362	0.93415	1.3487	58/63(92.06)	K15728	LPIN	phosphatidate phosphatase LPIN [EC:3.1.3.4]	ko00561|ko00564	Glycerolipid metabolism|Glycerophospholipid metabolism	--
TRINITY_DN1047_c0_g1_i1_2	7.70578	8.73596e-05	Up	7.31975	0.000125075	Up	4.18952	0.510818		0	0	0	2.72389	5.47492	2.22321	1.96221	2.67335	2.94138	0	1.07929	0	--	--	--	--	--	--	--
TRINITY_DN1047_c0_g1_i1_4	-6.04129	0.175747		-7.02601	0.139366		-7.146	0.1504		0.0573025	0	5.44573	0.046364	0	0	0	0	0	0	0	0	122/196(62.24)	K02872	RP-L13Ae, RPL13A	large subunit ribosomal protein L13Ae	ko03010	Ribosome	Molecular Function: structural constituent of ribosome (GO:0003735);|Biological Process: translation (GO:0006412);|Cellular Component: large ribosomal subunit (GO:0015934);
TRINITY_DN10480_c0_g1_i1_1	0.586498	0.717795		0.910342	0.407757		-0.00289351	0.998967		1.99777	0.758392	1.14886	1.84869	0.746855	2.5035	2.88483	1.34322	1.90444	2.19386	1.05234	0.324234	--	--	--	--	--	--	--
TRINITY_DN10481_c0_g2_i1_3	0.688124	0.928913		0.969042	0.893586		2.84356	0.377568		0.865077	0	0	0	0.397427	0.771674	0	1.32591	0	2.87361	0.797585	1.71978	--	--	--	--	--	--	--
TRINITY_DN10482_c0_g1_i1_2	0.693407	0.78661		0.410014	0.85406		-0.680144	0.859573		0.49631	0.541701	2.50204	1.56015	0.534979	2.90621	2.0167	1.0013	0.948346	1.63874	0	0.484197	--	--	--	--	--	--	--
TRINITY_DN10482_c0_g1_i1_4	-5.29447	0.433787		-5.31755	0.359222		-5.43775	0.372586		0	0	3.6211	0	0	0	0	0	0	0	0	0	--	--	--	--	--	--	--
TRINITY_DN10483_c0_g1_i1_4	0.407914	0.845918		0.295483	0.877935		-0.125348	0.961083		5.38402	2.6453	0.490173	3.85019	2.20439	3.51261	1.66617	2.67646	3.79876	3.31852	0.934146	2.7859	--	--	--	--	--	--	--
TRINITY_DN10484_c0_g1_i1_2	0.266435	0.88643		-0.0946281	0.956781		-6.36873	0.0215279	Down	0.651699	2.59385	1.49996	1.19976	1.43076	2.48489	1.20234	0.854884	1.53966	5.27293e-08	0	0	--	--	--	--	--	--	--
TRINITY_DN10485_c0_g1_i1_2	0.596472	0.637446		-0.407215	0.742798		-0.454724	0.806874		4.05194	1.81403	7.2027	5.85663	6.14322	4.8698	2.8428	2.51196	2.6824	3.48936	0.89871	4.54993	--	--	--	--	--	--	--
TRINITY_DN10487_c0_g1_i1_4	-6.76619	0.183189		-2.41142	0.607064		-6.90929	0.155473		0	0.398289	8.66482	0	0	0	1.49709	0	0	0	0	0	--	--	--	--	--	--	--
TRINITY_DN10487_c0_g1_i2_2	0.914143	0.000569482		1.28376	4.18967e-10	Up	0.821496	0.0118067		18.702	18.6219	15.2344	24.8827	31.3789	27.954	38.2766	35.9885	29.8815	34.4313	25.0948	27.5121	--	--	--	--	--	--	--
TRINITY_DN10488_c0_g1_i1_3	1.68922	0.444314		1.69925	0.433373		3.05788	0.0738097		0.60513	0.0874445	0.169706	0.814864	0.262282	1.38353	0.243259	1.73901	0.23195	3.16914	3.21844	0.453615	--	--	--	--	--	--	--
TRINITY_DN10489_c0_g1_i1_2	-0.637011	0.216783		-1.02697	0.00665924	Down	-0.999385	0.0337222		25.7375	42.5857	29.4699	15.6075	20.7602	17.279	13.7577	12.0769	13.256	18.9367	13.5595	13.6228	--	--	--	--	--	--	--
TRINITY_DN10489_c0_g1_i1_4	-1.96285	0.722231		-6.26801	0.181391		-6.39089	0.203792		0	0.75657	2.73429	0	0.756891	0	0	0	0	0	0	0	--	--	--	--	--	--	--
TRINITY_DN1048_c0_g1_i1_3	-1.50417	0.779317		-3.80868	0.464103		3.53009	0.215048		0.177946	0.950489	0.183585	0	3.16263e-67	0.362685	0	0	0	3.20025	9.94866	0	109/131(83.21)	K02894	RP-L23e, RPL23	large subunit ribosomal protein L23e	ko03010	Ribosome	Molecular Function: structural constituent of ribosome (GO:0003735);|Cellular Component: ribosome (GO:0005840);|Biological Process: translation (GO:0006412);
TRINITY_DN10490_c0_g1_i1_1	2.80512	0.331328		3.56504	0.141986		1.44761	0.519685		0.218838	0.373513	0.0529324	0	1.63585	2.50904	0	1.71592	4.35743	0.507722	0.990574	0.176656	--	--	--	--	--	--	--
TRINITY_DN10490_c0_g1_i1_3	0.556904	0.805801		-0.100247	0.974157		1.7499	0.311003		5.46936	1.21188	1.39032	5.82897	0.595764	3.34289	3.01544	3.27542	0	1.76211	19.5125	4.48983	--	--	--	--	--	--	Molecular Function: structural constituent of ribosome (GO:0003735);|Biological Process: translation (GO:0006412);|Cellular Component: cytosolic large ribosomal subunit (GO:0022625);|Biological Process: response to cycloheximide (GO:0046898);
TRINITY_DN10491_c0_g1_i1_3	-0.142574	0.942616		0.216961	0.832468		-0.828406	0.75497		2.78572	2.21897	3.83782	0.583502	3.97282	2.36067	2.38759	3.47777	2.55139	2.65754	2.19367	0	--	--	--	--	--	--	--
TRINITY_DN10494_c0_g1_i1_4	-4.14373	0.414747		-6.7051	0.175803		-6.82551	0.19145		0	0.0854401	6.04719	0	0.339466	0	0	0	0	0	0	0	149/191(78.01)	K01870	IARS, ileS	isoleucyl-tRNA synthetase [EC:6.1.1.5]	ko00970	Aminoacyl-tRNA biosynthesis	Molecular Function: tRNA binding (GO:0000049);|Molecular Function: aminoacyl-tRNA editing activity (GO:0002161);|Molecular Function: isoleucine-tRNA ligase activity (GO:0004822);|Molecular Function: ATP binding (GO:0005524);|Cellular Component: cytosol (GO:0005829);|Biological Process: isoleucyl-tRNA aminoacylation (GO:0006428);
TRINITY_DN10495_c0_g1_i1_2	1.11637	0.497143		1.44533	0.376895		-1.86121	0.623211		1.04784	1.77486	1.06026	3.59582	1.18161	2.11789	4.23985	0.535465	3.65685	0	1.01073	0	--	--	--	--	--	--	--
TRINITY_DN10496_c0_g1_i1_2	0.526743	0.873429		0.545216	0.74792		-1.85886	0.617512		1.16587	1.18366	2.27142	0	3.44363	2.55521	2.86527	2.35791	0.622083	0	0	1.27064	--	--	--	--	--	--	--
TRINITY_DN10497_c0_g1_i1_4	-2.27959	0.573177		-2.29612	0.628241		0.584241	0.857018		0.991246	0	3.01747	0.237064	0	0.473161	0.730704	0	0	1.42847	3.04732	1.58044	--	--	--	--	--	--	--
TRINITY_DN10498_c0_g1_i1_2	0.266505	0.542723		0.773741	0.00573781		0.375542	0.375409		20.508	15.3801	15.5934	17.8966	18.5678	15.7991	21.6452	25.0033	24.4395	25.585	18.0045	18.8717	--	--	--	--	--	--	--
TRINITY_DN10499_c0_g1_i1_4	-2.5216	0.62535		-6.08532	0.206431		-6.20887	0.231369		0	1.28456	3.47904	0	0.70186	0	0	0	0	0	0	0	89/138(64.49)	K07748	NSDHL, ERG26	sterol-4alpha-carboxylate 3-dehydrogenase (decarboxylating) [EC:1.1.1.170]	ko00100	Steroid biosynthesis	Molecular Function: C-3 sterol dehydrogenase (C-4 sterol decarboxylase) activity (GO:0000252);|Molecular Function: 3-beta-hydroxy-delta5-steroid dehydrogenase activity (GO:0003854);|Cellular Component: endoplasmic reticulum (GO:0005783);|Cellular Component: endoplasmic reticulum membrane (GO:0005789);|Biological Process: ergosterol biosynthetic process (GO:0006696);|Molecular Function: oxidoreduc…
TRINITY_DN104_c0_g1_i1_2	-0.754748	0.90841		-5.43694	0.311401		-5.56189	0.340239		0	0.928985	1.64282	0	1.3007	0	0	0	0	0	0	0	101/179(56.42)	K08493	VTI1	vesicle transport through interaction with t-SNAREs 1	ko04130	SNARE interactions in vesicular transport	Molecular Function: SNARE binding (GO:0000149);|Cellular Component: fungal-type vacuole (GO:0000324);|Molecular Function: SNAP receptor activity (GO:0005484);|Cellular Component: cytoplasm (GO:0005737);|Cellular Component: endoplasmic reticulum membrane (GO:0005789);|Cellular Component: Golgi apparatus (GO:0005794);|Cellular Component: cytosol (GO:0005829);|Biological Process: protein targeting t…
TRINITY_DN104_c0_g1_i1_3	1.67739	0.436187		1.57333	0.500797		3.45412	0.0335671	Up	0.787875	0.762603	0.235436	1.93985	0.267107	2.54726	0.207787	3.62697	0.210192	0.994815	14.2207	2.76594	--	--	--	--	--	--	--
TRINITY_DN104_c0_g1_i1_4	-0.152838	0.959561		-0.937057	0.706064		-0.549203	0.915184		1.84233	0.378679	0.901209	0.177195	0.73728	1.7303	0.17463	1.05612	0.173464	0	0	1.96435	--	--	--	--	--	--	--
TRINITY_DN10500_c0_g1_i1_1	0.501847	0.840524		-1.41143	0.599586		0.150365	0.965983		1.27961	0.269811	3.34486	2.02675	0.578566	3.50006	0	1.17533	0.28369	4.57146	0.26216	0.25015	--	--	--	--	--	--	--
TRINITY_DN10500_c0_g1_i1_3	0.402755	0.841544		-0.190223	0.930773		0.820736	0.625484		8.00765	1.5295	1.82623	5.72619	2.0387	4.84883	3.31615	0.525203	4.04796	6.4353	2.73272	9.07094	--	--	--	--	--	--	--
TRINITY_DN10500_c0_g1_i1_4	-1.09983	0.769894		-4.85807	0.242112		-0.776784	0.885889		0.573786	0.220033	2.0992	0.619195	0.42674	4.15894e-32	1.93458e-24	1.23496e-06	2.77225e-21	1.16674e-18	0	1.56742	--	--	--	--	--	--	Cellular Component: nuclear periphery (GO:0034399);|Biological Process: regulation of DNA methylation (GO:0044030);|Biological Process: regulation of gene silencing (GO:0060968);|Biological Process: regulation of production of siRNA involved in RNA interference (GO:0090065);
TRINITY_DN10501_c0_g1_i1_4	0.270999	0.863117		2.7761	2.88316e-06	Up	3.95112	1.14972e-11	Up	3.45194	1.00487	2.85359	3.54035	2.26599	1.52868	13.6566	13.0693	14.046	43.429	26.4475	36.0198	--	--	--	--	--	--	Biological Process: carbohydrate metabolic process (GO:0005975);|Biological Process: defense response (GO:0006952);|Molecular Function: glucan endo-1,3-beta-D-glucosidase activity (GO:0042973);
TRINITY_DN10502_c0_g1_i1_1	#NUM!			6.58554	0.245905		#NUM!			0	0	0	0	0	0	0	0	4.16642	0	0.252672	0.296304	--	--	--	--	--	--	--
TRINITY_DN10502_c0_g1_i1_4	2.37933	0.247595		2.24478	0.0669308		1.96156	0.226385		0.41273	0.656139	0.205635	0.22099	2.43282	2.86159	1.3287	1.52294	1.66852	1.13206	1.13975	2.07895	--	--	--	--	--	--	--
TRINITY_DN10503_c0_g1_i1_1	-1.52317	0.00572662	Down	-0.798246	0.485976		-3.34602	4.46465e-09	Down	88.8388	73.6761	33.5353	19.8646	14.4757	23.7657	6.95559	30.7607	50.3807	6.30502	8.45698	3.35472	--	--	--	--	--	--	--
TRINITY_DN10505_c0_g1_i1_3	2.46468	4.09518e-06	Up	2.73478	4.68685e-07	Up	2.86994	8.28858e-08	Up	18.8143	13.2899	5.95602	63.9965	56.5736	55.7223	54.8137	83.7482	64.0989	93.6505	66.6948	96.9184	--	--	--	--	--	--	Cellular Component: plasma membrane (GO:0005886);
TRINITY_DN10506_c0_g1_i1_3	-0.0560183	0.971508		-0.0612288	0.966201		-0.322195	0.801741		1.20371	2.95849	2.16021	0.996918	1.59303	2.83938	1.66487	2.5223	0.814178	1.79968	1.72001	1.3056	--	--	--	--	--	--	--
TRINITY_DN10506_c0_g1_i1_4	-0.331885	0.933401		-2.75901	0.535181		-6.36095	0.217656		7.80451	0.9874	0	1.04349	3.96345	0.909855	0	0	0.95867	0	0	0	--	--	--	--	--	--	--
TRINITY_DN10507_c0_g1_i1_1	1.35629	0.275528		0.86327	0.485887		-1.95589	0.145228		7.39755	16.4935	4.47276	27.7892	24.6203	7.00051	4.21684	13.3438	22.9685	3.73067	0.491906	2.53586	--	--	--	--	--	--	Molecular Function: calcium ion binding (GO:0005509);|Biological Process: trichome branching (GO:0010091);
TRINITY_DN10507_c0_g1_i1_2	2.74985	0.586282		2.41584	0.618469		-0.787134	0.925707		0	0	1.04621	0	5.04773	1.0618	0.285037	4.39016	0	0.616452	0	0	--	--	--	--	--	--	--
TRINITY_DN10508_c0_g1_i1_4	-1.54606	0.531606		-2.88105	0.0482558	Down	2.55454	0.0660954		0.842723	0.276805	0.440138	0.379058	0.0174499	0.0331215	0.0443003	0.0148793	0.101124	0.385242	2.60933	5.57197	--	--	--	--	--	--	Molecular Function: translation elongation factor activity (GO:0003746);|Molecular Function: GTPase activity (GO:0003924);|Molecular Function: GTP binding (GO:0005525);|Cellular Component: cytoplasm (GO:0005737);|Biological Process: translational elongation (GO:0006414);
TRINITY_DN10509_c0_g1_i1_1	5.32646	0.20316		3.84901	0.523938		3.6855	0.52059		0.135465	0	0	1.61748	1.55207	0	0	1.16627	0	1.14214	0.129321	0	--	--	--	--	--	--	Molecular Function: DNA binding (GO:0003677);|Molecular Function: DNA-binding transcription factor activity (GO:0003700);|Cellular Component: nucleus (GO:0005634);|Biological Process: response to water deprivation (GO:0009414);|Biological Process: stomatal movement (GO:0010118);|Biological Process: response to nitrate (GO:0010167);|Biological Process: nitrate assimilation (GO:0042128);
TRINITY_DN1050_c0_g1_i1_1	-0.810824	0.536567		-0.0292332	0.981847		-0.736992	0.54738		2.52454	7.40182	3.94576	3.20965	1.27229	2.35342	4.67366	3.11938	3.33908	3.39764	1.57704	2.86948	--	--	--	--	--	--	--
TRINITY_DN1050_c0_g1_i1_2	-0.0288104	0.992702		-3.84146	0.256236		-2.48507	0.366299		0.146137	1.28605	0.844459	0.965194	0.212864	0.578156	0.117061	0	8.35952e-08	0.0708221	0.149546	0.0830944	--	--	--	--	--	--	--
TRINITY_DN10510_c0_g1_i1_1	-0.19013	0.962704		0.719941	0.810896		0.203715	0.969341		1.80818	0.745837	5.74833e-05	0.406844	1.20367	0.227348	0.18738	1.34859	1.68629	2.22199	0.499416	0	--	--	--	--	--	--	--
TRINITY_DN10510_c0_g1_i1_3	-1.14059	0.0516342		-2.21528	0.000201501	Down	-1.96795	1.53277e-05	Down	7.60932	10.5942	12.8097	3.23035	3.05524	6.03329	1.58018	2.79196	1.10315	2.43016	2.4603	2.6239	--	--	--	--	--	--	Cellular Component: extracellular space (GO:0005615);|Cellular Component: intracellular (GO:0005622);|Biological Process: response to fungus (GO:0009620);|Biological Process: systemic acquired resistance (GO:0009627);|Biological Process: response to salicylic acid (GO:0009751);|Biological Process: defense response to fungus, incompatible interaction (GO:0009817);|Biological Process: induced syste…
TRINITY_DN10510_c0_g2_i1_1	-0.12051	0.976332		-0.223345	0.942803		-1.20023	0.715194		0	1.79231	3.53274	3.17068	0.340672	0.64283	1.29451	0.726724	1.70664	1.2159	0.324493	0.726904	--	--	--	--	--	--	--
TRINITY_DN10511_c0_g1_i1_1	0.18119	0.904336		0.3784	0.74389		-0.293582	0.781136		8.00906	8.94425	8.72151	11.6503	2.65278	10.5347	3.66156	7.77149	14.8717	8.31107	7.92323	3.53636	--	--	--	--	--	--	--
TRINITY_DN10512_c0_g1_i1_2	-0.427834	0.792271		-0.57342	0.744412		-1.75834	0.343327		1.38683	1.17579	1.11252	0.555704	0.711556	1.07017	1.38867	0.410528	0.267824	0.606178	0.136186	0.272676	--	--	--	--	--	--	--
TRINITY_DN10513_c0_g1_i1_2	1.0128	0.394558		-0.419635	0.745635		0.196964	0.888071		0.507925	0.712259	1.15042	1.0897	2.06399	0.877466	0.745693	0.262566	0.434964	0.846071	0.985197	0.761111	--	--	--	--	--	--	Molecular Function: DNA binding (GO:0003677);|Molecular Function: helicase activity (GO:0004386);|Molecular Function: ATP binding (GO:0005524);|Cellular Component: nucleus (GO:0005634);|Biological Process: positive regulation of shoot apical meristem development (GO:1902185);
TRINITY_DN10513_c0_g1_i1_3	0.102844	0.882599		0.190375	0.697485		0.0518218	0.938126		6.06435	4.14633	4.80466	3.84369	5.3657	4.50363	4.4194	5.08504	4.39117	4.48479	5.22616	4.89502	60/76(78.95)	K04125	E1.14.11.13	gibberellin 2beta-dioxygenase [EC:1.14.11.13]	ko00904	Diterpenoid biosynthesis	Cellular Component: nucleus (GO:0005634);|Cellular Component: cytoplasm (GO:0005737);|Biological Process: gibberellin metabolic process (GO:0009685);|Molecular Function: gibberellin 2-beta-dioxygenase activity (GO:0045543);|Molecular Function: metal ion binding (GO:0046872);|Molecular Function: dioxygenase activity (GO:0051213);
TRINITY_DN10514_c0_g1_i1_3	#NUM!			1.77868	0.744412		1.41955	0.855787		0	0.601784	0	0	0.620145	0	0.577652	1.18426	0	0	1.76927	0	97/116(83.62)	K03046	rpoC	DNA-directed RNA polymerase subunit beta' [EC:2.7.7.6]	ko03020	RNA polymerase	Molecular Function: DNA binding (GO:0003677);|Molecular Function: DNA-directed 5'-3' RNA polymerase activity (GO:0003899);|Biological Process: transcription, DNA-templated (GO:0006351);|Cellular Component: chloroplast (GO:0009507);
TRINITY_DN10515_c0_g1_i1_4	-5.06084	0.454124		-5.08131	0.38331		-5.20332	0.394838		0	0.491901	2.92403	0	0	0	0	0	0	0	0	0	93/113(82.30)	K18083	MTMR6_7_8	myotubularin-related protein 6/7/8 [EC:3.1.3.64 3.1.3.95]	ko00562|ko04070	Inositol phosphate metabolism|Phosphatidylinositol signaling system	Molecular Function: mRNA binding (GO:0003729);|Molecular Function: phosphatidylinositol-3-phosphatase activity (GO:0004438);|Molecular Function: protein tyrosine phosphatase activity (GO:0004725);|Cellular Component: cytoplasm (GO:0005737);|Biological Process: phosphatidylinositol dephosphorylation (GO:0046856);
TRINITY_DN10516_c0_g1_i1_3	-0.312097	0.931846		-1.1612	0.76805		-0.999812	0.768679		0	3.5434	1.25211	1.2154	0.844558	1.184	0	1.26003	0.408718	0.486369	1.26234	0.417322	--	--	--	--	--	--	--
TRINITY_DN10516_c0_g1_i3_2	1.91199	0.41931		3.00944	0.0423383	Up	3.22103	0.0386327	Up	8.44236	0.145157	1.74342	2.36413	26.9977	2.3139	9.04699	30.314	25.7333	59.7105	12.4872	15.1425	--	--	--	--	--	--	--
TRINITY_DN10517_c0_g1_i1_3	#NUM!			3.77379	0.527032		#NUM!			0	0	0.313062	0.263151	0	0	0	3.79384	0	0	0	0	--	--	--	--	--	--	--
TRINITY_DN10519_c0_g1_i1_4	-4.29424	0.387763		-6.26238	0.217907		-6.38313	0.23916		0	0.188637	3.56582	0	0.186762	0	0	0	0	0	0	0	--	--	--	--	--	--	Cellular Component: nucleus (GO:0005634);|Cellular Component: cytosol (GO:0005829);
TRINITY_DN1051_c0_g1_i1_4	-0.684041	0.846756		1.29752	0.62085		0.997525	0.688913		1.13501	0.0439303	0.219256	0.537867	0.0450205	0.128038	0.467991	2.25551	0.070954	1.5182	0.444189	0.590497	--	--	--	--	--	--	--
TRINITY_DN10520_c0_g1_i2_4	-0.928359	0.618508		-6.10076	0.0113684	Down	-6.21691	0.0199426	Down	1.72364	1.08325	1.4464	0.638632	1.06764	0.188821	0	0	0	0	0	0	--	--	--	--	--	--	Molecular Function: DNA binding (GO:0003677);|Molecular Function: RNA binding (GO:0003723);|Molecular Function: double-stranded RNA binding (GO:0003725);|Cellular Component: plasmodesma (GO:0009506);|Biological Process: regulation of double-strand break repair via homologous recombination (GO:0010569);|Molecular Function: protein self-association (GO:0043621);|Biological Process: RNA-directed DNA…
TRINITY_DN10521_c0_g1_i1_3	-1.72718	0.671395		-0.330677	0.933453		1.02956	0.718148		1.24827	0.154222	0.153409	0.272597	0	0.149985	0.406546	0.540165	0	1.18401	1.14885	0.350373	--	--	--	--	--	--	--
TRINITY_DN10521_c0_g1_i1_4	-4.83574	0.0071701	Down	-7.40576	2.04739e-06	Down	-3.19609	0.0956287		3.30768	4.79874	2.63751	0	0.293759	0	0	0.0557972	0	0.125792	1.01678	0	--	--	--	--	--	--	--
TRINITY_DN10521_c0_g1_i2_2	-0.170338	0.582978		-0.0134126	0.972786		0.00756754	0.986272		28.8666	30.1428	26.3331	19.3937	22.6896	22.5968	22.4697	21.2655	24.7643	26.48	25.5539	28.5177	--	--	--	--	--	--	Cellular Component: nucleus (GO:0005634);|Cellular Component: cytoplasm (GO:0005737);|Biological Process: ubiquitin-dependent protein catabolic process (GO:0006511);|Biological Process: protein ubiquitination (GO:0016567);|Cellular Component: GID complex (GO:0034657);|Biological Process: proteasome-mediated ubiquitin-dependent protein catabolic process (GO:0043161);|Molecular Function: metal ion …
TRINITY_DN10522_c0_g1_i1_1	-0.431511	0.733781		0.0660414	0.968923		0.0576555	0.966003		2.7521	5.1495	3.83696	3.21261	1.32759	2.89467	2.16676	1.29933	6.34114	3.40996	3.13244	4.96819	--	--	--	--	--	--	--
TRINITY_DN10523_c0_g1_i1_4	-6.82057	0.159046		-6.84253	0.12217		-6.96127	0.135263		0.995126	0	11.1454	0	0	0	0	0	0	0	0	0	43/72(59.72)	K02971	RP-S21e, RPS21	small subunit ribosomal protein S21e	ko03010	Ribosome	Biological Process: endonucleolytic cleavage in ITS1 to separate SSU-rRNA from 5.8S rRNA and LSU-rRNA from tricistronic rRNA transcript (SSU-rRNA, 5.8S rRNA, LSU-rRNA) (GO:0000447);|Biological Process: endonucleolytic cleavage to generate mature 3'-end of SSU-rRNA from (SSU-rRNA, 5.8S rRNA, LSU-rRNA) (GO:0000461);|Molecular Function: structural constituent of ribosome (GO:0003735);|Biological Pro…
TRINITY_DN10524_c0_g1_i1_2	3.44962	0.245911		1.57453	0.766429		-0.832208	0.919874		0	1.7473	0	2.45656	10.8433	2.98218	0.444006	0	3.70108	0.990147	0	0	--	--	--	--	--	--	--
TRINITY_DN10524_c0_g1_i1_4	-4.29459	0.536662		-4.31754	0.46787		1.19446	0.879632		1.07336e-24	9.9162e-25	1.07505	2.13109e-25	1.84361e-22	7.13974e-27	2.18288e-25	8.70564e-13	7.14068e-21	1.33618e-06	3.2513e-15	2.30572	--	--	--	--	--	--	--
TRINITY_DN10525_c0_g1_i1_4	-1.23017	0.523456		-2.93905	0.150801		-3.31771	0.0377862	Down	0.384707	1.20997	3.97551	0.274333	0.990474	0.815092	0	0.290875	0.292436	0.257705	0.121516	0.125761	--	--	--	--	--	--	Cellular Component: cytoplasm (GO:0005737);|Biological Process: histone acetylation (GO:0016573);|Cellular Component: NuA3 histone acetyltransferase complex (GO:0033100);|Molecular Function: methylated histone binding (GO:0035064);|Molecular Function: metal ion binding (GO:0046872);|Cellular Component: NuA3a histone acetyltransferase complex (GO:1990467);|Cellular Component: NuA3b histone acetylt…
TRINITY_DN10526_c0_g1_i1_1	1.02314	0.582857		2.66379	0.00129456	Up	2.42066	0.170003		0.972965	0.770091	0.478031	0.706854	0.733439	2.31279	3.42916	3.68773	3.64526	7.20929	2.8748	0.451918	--	--	--	--	--	--	--
TRINITY_DN10526_c0_g1_i1_2	2.15633	0.0495859	Up	2.41653	0.0226564	Up	2.00812	0.0516439		5.64928	8.29953	1.0304	24.6014	17.4855	13.0823	14.4158	13.8654	34.7142	16.4094	17.8781	21.7069	--	--	--	--	--	--	--
TRINITY_DN10526_c0_g1_i1_3	-0.156774	0.95802		-0.998359	0.711873		0.927713	0.579966		1.25688	2.358	0.300963	1.17447	0.0774372	1.81222	1.34199	0.322205	0	1.15086	3.87595	1.93482	--	--	--	--	--	--	Molecular Function: Rab GDP-dissociation inhibitor activity (GO:0005093);|Molecular Function: GTPase activator activity (GO:0005096);|Cellular Component: cytosol (GO:0005829);|Biological Process: small GTPase mediated signal transduction (GO:0007264);|Cellular Component: plasmodesma (GO:0009506);|Biological Process: protein transport (GO:0015031);|Cellular Component: apoplast (GO:0048046);
TRINITY_DN10526_c0_g1_i1_4	-0.743467	0.697174		-6.99874	0.000699144	Down	-7.11371	0.00129695	Down	3.9521	2.44727	1.32557	1.01499	2.42615	0.339009	0	0	0	0	0	0	--	--	--	--	--	--	Cellular Component: extracellular region (GO:0005576);|Molecular Function: hydrolase activity (GO:0016787);
TRINITY_DN10528_c0_g1_i1_4	-2.60737	0.624238		-6.17471	0.214257		-6.29605	0.237471		0	0.665612	6.40454	0	0.943075	0	0	0	0	0	0	0	95/112(84.82)	K12668	OST2, DAD1	oligosaccharyltransferase complex subunit epsilon	ko00510|ko00513|ko04141	N-Glycan biosynthesis|Various types of N-glycan biosynthesis|Protein processing in endoplasmic reticulum	Molecular Function: dolichyl-diphosphooligosaccharide-protein glycotransferase activity (GO:0004579);|Biological Process: protein N-linked glycosylation (GO:0006487);|Cellular Component: oligosaccharyltransferase complex (GO:0008250);|Cellular Component: integral component of membrane (GO:0016021);
TRINITY_DN10529_c0_g1_i1_1	2.22296	0.37296		0.292288	0.96381		-0.322199	0.966186		0	0.283606	1.32336	2.68724	1.4113	2.12162	0	0	1.47254	1.136	0	0	--	--	--	--	--	--	--
TRINITY_DN10529_c0_g1_i1_2	4.50288	0.194533		3.16018	0.549658		4.34397	0.360495		0.121042	0	0	0.188502	0.327727	1.81869	0	0.599812	0.167466	0	1.48872	0.764955	--	--	--	--	--	--	--
TRINITY_DN10529_c0_g1_i1_4	-3.00779	0.130754		-2.70725	0.129788		-0.423125	0.840623		2.18897	0.593732	2.12853	0.256489	0.14229	0.140778	0.133313	0.386108	0.126366	0.832441	1.85208	0.82869	70/101(69.31)	K02976	RP-S26e, RPS26	small subunit ribosomal protein S26e	ko03010	Ribosome	Molecular Function: mRNA binding (GO:0003729);|Molecular Function: structural constituent of ribosome (GO:0003735);|Biological Process: translation (GO:0006412);|Cellular Component: cytosolic small ribosomal subunit (GO:0022627);
TRINITY_DN1052_c0_g1_i1_1	0.824959	0.783645		1.56601	0.481428		0.464581	0.888964		1.23578	1.35595	0	1.06384	0.692055	2.26712	1.04652	1.37012	3.64188	0.700136	1.17217	1.46014	--	--	--	--	--	--	--
TRINITY_DN1052_c0_g1_i1_4	-0.736741	0.835499		-0.581652	0.862395		0.509774	0.857662		0.374399	2.02293	1.83624	1.23738	0.823793	0	0.369837	0	1.85726	0.385516	1.41932	3.97865	--	--	--	--	--	--	--
TRINITY_DN10530_c0_g1_i1_1	-3.43971	0.633648		-0.187784	0.98092		-1.00748	0.901391		0	0	2.08849	0	0	0.218824	0	0	1.38959	1.01994	0	0	76/80(95.00)	K08513	VAMP4	vesicle-associated membrane protein 4	ko04130	SNARE interactions in vesicular transport	Molecular Function: SNAP receptor activity (GO:0005484);|Cellular Component: cytoplasm (GO:0005737);|Cellular Component: endoplasmic reticulum (GO:0005783);|Cellular Component: Golgi apparatus (GO:0005794);|Biological Process: intracellular protein transport (GO:0006886);|Cellular Component: integral component of membrane (GO:0016021);|Biological Process: vesicle-mediated transport (GO:0016192);|…
TRINITY_DN10531_c0_g1_i1_2	1.73936	0.428592		1.38718	0.499449		0.0460778	0.98854		0.603016	0.176979	0.118503	0.70551	0.177165	1.76707	0.609247	1.23753	0.0909729	0.4001	0.357339	0.130001	--	--	--	--	--	--	--
TRINITY_DN10531_c0_g1_i2_1	-0.954955	0.787874		0.061274	0.987992		1.36303	0.769593		0.241815	1.20374	0.980926	0.214221	0.753095	0	0	1.92215	0.195972	5.94116	0	0	52/81(64.20)	K02978	RP-S27e, RPS27	small subunit ribosomal protein S27e	ko03010	Ribosome	Molecular Function: structural constituent of ribosome (GO:0003735);|Cellular Component: ribosome (GO:0005840);|Biological Process: translation (GO:0006412);|Molecular Function: metal ion binding (GO:0046872);
TRINITY_DN10532_c0_g2_i1_1	-0.32152	0.794425		-0.197334	0.873606		1.29751	0.254803		4.89616	1.28627	3.45728	1.78725	2.47093	2.30016	1.48948	3.003	2.22854	10.0885	9.79521	2.43333	--	--	--	--	--	--	--
TRINITY_DN10536_c0_g1_i1_2	4.78665	0.485098		4.08227	0.497457		#NUM!			9.15654e-26	1.49483e-52	0	0.909484	0.993054	0.00268567	0.674706	1.19983e-08	0.45069	0	0	0	--	--	--	--	--	--	--
TRINITY_DN10536_c0_g1_i1_4	-0.723419	0.572856		0.375431	0.698703		-0.742533	0.679187		3.07805	3.35841	3.00569	2.23406	1.10687	1.56092	2.60679	3.05841	4.04144	1.61824	0.446292	3.15042	--	--	--	--	--	--	--
TRINITY_DN10538_c0_g1_i1_3	1.46853	0.484569		2.32822	0.142984		1.22044	0.52887		0.639662	0.347995	0.626808	0.743448	0.366817	3.01893	0.726148	5.00431	1.05503	0.724043	2.4797	0.603476	--	--	--	--	--	--	--
TRINITY_DN10539_c0_g1_i1_2	0.37089	0.728119		0.228768	0.86191		-0.279967	0.842609		2.20545	1.85165	2.77837	2.40716	2.4112	2.64729	3.61024	1.16665	1.80843	2.39933	1.6806	1.25875	--	--	--	--	--	--	--
TRINITY_DN10540_c0_g1_i1_4	0.773449	0.86037		0.53268	0.879451		2.80303	0.161009		0.789949	0	0.387676	0.164461	1.49242	0.178856	0.851882	0.170608	0.324347	3.84322	2.54117	1.52197	117/117(100.00)	K11096	SNRPD2, SMD2	small nuclear ribonucleoprotein D2	ko03040	Spliceosome	Biological Process: spliceosomal snRNP assembly (GO:0000387);|Biological Process: mRNA 5'-splice site recognition (GO:0000395);|Cellular Component: Prp19 complex (GO:0000974);|Cellular Component: nucleus (GO:0005634);|Cellular Component: spliceosomal complex (GO:0005681);|Cellular Component: U5 snRNP (GO:0005682);|Cellular Component: U1 snRNP (GO:0005685);|Cellular Component: U2 snRNP (GO:0005686…
TRINITY_DN10541_c0_g1_i1_4	-1.84269	0.530526		-2.80257	0.0632231		1.91133	0.207289		2.64344	0.909631	3.79802	1.54692	0	0.139386	0.140371	0.417816	0.271951	1.92705	6.73787	17.3205	89/128(69.53)	K02951	RP-S12e, RPS12	small subunit ribosomal protein S12e	ko03010	Ribosome	Molecular Function: structural constituent of ribosome (GO:0003735);|Cellular Component: ribosome (GO:0005840);|Biological Process: translation (GO:0006412);
TRINITY_DN10542_c0_g1_i1_2	6.49813	0.200245		5.42701	0.0813265		7.10862	0.000887811	Up	1.31511e-49	6.91202e-75	1.82966e-23	1.67674	5.24127	2.88195e-55	1.0658	1.15495	1.08559	4.49117	4.40745	3.24541	--	--	--	--	--	--	--
TRINITY_DN10542_c0_g1_i1_3	-0.168908	0.962617		0.763947	0.782434		-0.112226	0.978924		0.0381933	1.2333	0.636612	0.463039	0.494737	0.536079	0.327802	1.43899	0.955204	0.78438	0.943148	0.0701535	--	--	--	--	--	--	--
TRINITY_DN10543_c0_g1_i1_3	-0.662759	0.49039		-0.146587	0.804123		-0.0908149	0.934803		4.80154	4.65867	5.81763	1.47658	1.93137	5.11937	3.23086	4.19472	3.7709	3.63434	7.21096	2.80968	--	--	--	--	--	--	--
TRINITY_DN10543_c0_g1_i2_1	-3.34789	0.507129		-2.26426	0.448337		-1.59403	0.71936		2.73098	1.88914e-06	0.163768	0.236434	3.38522e-20	9.67236e-10	0.296024	0.0772711	0.152298	0.171473	0.727593	7.24975e-06	--	--	--	--	--	--	--
TRINITY_DN10544_c0_g1_i1_4	-4.94876	0.00574235	Down	-3.29804	0.0381804	Down	-7.44106	0.000188665	Down	1.33319	2.14048	2.47778	3.5409e-10	1.92786e-23	0.160168	0.115405	0.386499	0.000925847	0	3.92461e-16	0	121/151(80.13)	K00279	CKX	cytokinin dehydrogenase [EC:1.5.99.12]	ko00908	Zeatin biosynthesis	Cellular Component: extracellular space (GO:0005615);|Biological Process: cytokinin metabolic process (GO:0009690);|Molecular Function: cytokinin dehydrogenase activity (GO:0019139);|Molecular Function: FAD binding (GO:0071949);
TRINITY_DN10544_c0_g2_i1_2	0.0158655	0.996302		-0.174735	0.95563		0.635373	0.828754		3.38894	0	5.55653	0.541034	3.77679	3.54316	3.35091	0.537146	2.67873	6.67239	3.77294	2.82261	--	--	--	--	--	--	--
TRINITY_DN10545_c0_g1_i1_1	-0.68596	0.882706		1.32719	0.643191		0.59621	0.916731		1.16922	0.167451	2.44003e-22	0.294961	0.329156	0.15845	1.15643	1.17318	0.417207	1.46292	0.358444	0	120/120(100.00)	K12197	CHMP1, VPS46, DID2	charged multivesicular body protein 1	ko04144	Endocytosis	Cellular Component: ESCRT III complex (GO:0000815);|Biological Process: septum digestion after cytokinesis (GO:0000920);|Cellular Component: cytoplasm (GO:0005737);|Cellular Component: late endosome (GO:0005770);|Cellular Component: multivesicular body (GO:0005771);|Biological Process: protein targeting to vacuole (GO:0006623);|Biological Process: protein transport (GO:0015031);|Biological Proces…
TRINITY_DN10545_c0_g1_i1_2	1.0468	0.382305		1.59684	0.0826583		0.988123	0.426174		1.68438	0.607619	1.54728	1.63077	3.18142	1.97467	5.03005	2.62643	2.05867	2.4592	1.24882	3.41093	--	--	--	--	--	--	--
TRINITY_DN10546_c0_g1_i1_4	-4.15124	0.552063		-4.15956	0.486678		1.72598	0.756487		1.58624	0	0	0	0	0	0	0	0	0	2.048	2.75415	--	--	--	--	--	--	--
TRINITY_DN10548_c0_g1_i1_2	3.50451	0.0585867		3.74223	0.223035		-0.246383	0.969341		0.761806	0.188061	0	2.54859	3.1551	3.32797	4.47037	5.86353	0	0.634039	0	0.197333	--	--	--	--	--	--	--
TRINITY_DN10548_c0_g1_i1_4	1.40413	0.433923		0.223922	0.9453		1.22515	0.695882		0.74854	0.394293	2.18368	3.75976	1.64486	1.91906	0	1.59204	1.55912	4.84663	0	2.40403	--	--	--	--	--	--	--
TRINITY_DN10549_c0_g1_i1_1	2.32848	0.594935		1.20765	0.796328		3.81002	0.101329		0	0.344472	0.169891	1.08001	0	0.650075	0.322014	0.482245	0	2.8176	0.579106	2.1351	125/129(96.90)	K00698	CHS1	chitin synthase [EC:2.4.1.16]	ko00520	Amino sugar and nucleotide sugar metabolism	--
TRINITY_DN10549_c0_g1_i1_3	-0.123529	0.952043		-0.204861	0.919765		-0.567725	0.854783		1.0722	3.0289	3.66578	2.39758	2.57366	1.01981	2.90508	2.44432	0.363843	2.75275	2.27525	0	--	--	--	--	--	--	--
TRINITY_DN1054_c0_g1_i1_1	2.13785	0.00465705	Up	1.14311	0.0619756		1.46684	0.0422515	Up	13.1487	16.1817	15.0463	98.6037	26.2912	37.3452	32.8909	35.2069	12.7752	63.6857	34.4754	17.6617	--	--	--	--	--	--	--
TRINITY_DN1054_c0_g1_i1_4	-0.601815	0.753583		-0.961009	0.535378		-0.88904	0.684277		1.03401	2.20977	5.80689	1.04532	1.91237	2.34987	1.41461	1.66526	0.723591	0.256505	1.68214	2.72954	--	--	--	--	--	--	Biological Process: protein ubiquitination (GO:0016567);|Molecular Function: transferase activity (GO:0016740);|Molecular Function: metal ion binding (GO:0046872);
TRINITY_DN10550_c0_g1_i1_2	1.21777	0.0504855		0.815206	0.038484		-1.43279	0.131343		5.11825	5.8658	7.12508	14.3065	6.21426	15.7587	10.8119	8.23885	7.13459	3.6515	1.94458	0.739928	--	--	--	--	--	--	Molecular Function: DNA binding (GO:0003677);|Molecular Function: aspartic-type endopeptidase activity (GO:0004190);|Biological Process: proteolysis (GO:0006508);|Biological Process: protein catabolic process (GO:0030163);
TRINITY_DN10553_c0_g1_i1_2	1.78013	0.744365		0.840877	0.849755		0.970281	0.87816		0	0	1.70601	2.20473	0	3.01358	0.907334	0.082039	1.58496	0	1.03131	2.16696	--	--	--	--	--	--	--
TRINITY_DN10553_c0_g1_i1_3	-1.89588	0.755704		-4.59695	0.43405		-5.69201	0.350021		0	3.14046	0	0	0.413432	0.29522	0	0	0.0919164	0	0	0	--	--	--	--	--	--	--
TRINITY_DN10553_c0_g1_i1_4	0.329767	0.914845		0.258775	0.918589		-0.0386467	0.987833		1.68205	0.888403	0.448955	2.29512	0.604102	0.139175	2.12064	0.760697	0.122018	0.668768	0.479146	1.5417	--	--	--	--	--	--	--
TRINITY_DN10554_c0_g1_i1_2	3.37084	0.481766		2.4258	0.585429		-0.012318	0.998845		0	0	1.70253	1.03138	13.8419	0	5.99672	2.01524	0	0	0	1.56644	--	--	--	--	--	--	--
TRINITY_DN10556_c0_g1_i1_1	-0.598942	0.122594		-0.391853	0.318035		-0.410792	0.406766		11.2528	10.7882	13.9742	5.40043	7.08724	8.01363	6.79357	7.72607	7.76774	6.78365	11.0512	7.84107	--	--	--	--	--	--	--
TRINITY_DN10556_c0_g1_i1_2	0.516719	0.930364		-0.50474	0.933345		-2.66593	0.70064		2.04456	0	0	0.0924052	0.0994577	2.42758	0	0.467387	0.53954	0.320746	0	0	--	--	--	--	--	--	--
TRINITY_DN10556_c0_g1_i1_3	0.172469	0.958728		0.64974	0.826719		1.00757	0.691073		1.96932	0	2.63346	1.19355	1.91963	1.40403	0.408481	4.33134	1.1387	2.70013	3.12471	3.06549	--	--	--	--	--	--	--
TRINITY_DN10557_c0_g1_i1_4	-1.46187	0.272186		-0.701922	0.523179		-0.804063	0.581678		1.31145	1.42612	1.30272	0.329624	0.435233	0.57906	0.585813	0.835066	0.56276	0.747212	0.418571	1.02935	--	--	--	--	--	--	--
TRINITY_DN10559_c0_g1_i1_4	-3.80697	0.408787		-7.59694	0.0563425		-7.71812	0.0601261		0	0.598868	7.34663	0	0.45184	0	0	0	0	0	0	0	--	--	--	--	--	--	--
TRINITY_DN10561_c0_g1_i1_3	-1.21611	0.625121		-2.53788	0.273555		-1.63446	0.503403		0.668439	4.50729	1.35579	1.90593	0.0449625	0.387455	0.0692844	0.837132	0	1.2152	0	0.771359	--	--	--	--	--	--	--
TRINITY_DN10561_c0_g1_i1_4	-4.99245	0.1943		-7.96418	0.0272939	Down	-8.08714	0.0285898	Down	0	1.08713	3.99285	0	0.131185	0	0	0	0	0	0	0	--	--	--	--	--	--	--
TRINITY_DN10562_c0_g1_i1_2	1.32832	0.169671		1.34465	0.261862		1.28122	0.144179		1.06476	0.563498	0.472708	0.925795	1.32769	2.34645	1.16732	2.66651	0.517306	1.2868	1.4885	1.99874	417/419(99.52)	K03262	EIF5	translation initiation factor 5	ko03013	RNA transport	Biological Process: cytoplasmic translational initiation (GO:0002183);|Molecular Function: translation initiation factor activity (GO:0003743);|Molecular Function: GTPase activator activity (GO:0005096);|Molecular Function: GTP binding (GO:0005525);|Cellular Component: cytosol (GO:0005829);|Cellular Component: eukaryotic 48S preinitiation complex (GO:0033290);|Biological Process: mature ribosome …
TRINITY_DN10564_c0_g1_i1_3	-4.3859	0.525625		-2.85604	0.644272		-5.48549	0.36826		0	3.64505	0	0	0.161568	0	0	0	0.420531	0	0	0	--	--	--	--	--	--	--
TRINITY_DN10565_c0_g1_i1_1	1.45861	0.297259		2.40342	0.0510749		1.59918	0.204016		0.702743	0.666871	0.204817	1.30432	0.718583	1.62532	1.06538	1.36048	4.06997	1.46138	1.15629	1.79584	--	--	--	--	--	--	Molecular Function: DNA binding (GO:0003677);|Molecular Function: DNA-binding transcription factor activity (GO:0003700);|Molecular Function: single-stranded RNA binding (GO:0003727);|Cellular Component: plasma membrane (GO:0005886);|Biological Process: regulation of transcription, DNA-templated (GO:0006355);|Biological Process: response to oxidative stress (GO:0006979);|Molecular Function: metal…
TRINITY_DN10565_c0_g1_i1_4	2.40894	0.754422		3.94768	0.341812		3.53268	0.587852		0.0361947	0	0.360456	0	0	1.72158	1.93194	0	2.3863	2.16099e-11	0	3.60745	--	--	--	--	--	--	--
TRINITY_DN10566_c0_g1_i1_4	-5.19694	0.417989		-5.2137	0.351439		-5.33834	0.379125		0	1.29585	2.40009	0	0	0	0	0	0	0	0	0	--	--	--	--	--	--	--
TRINITY_DN10567_c0_g1_i1_4	-2.26207	0.0028341	Down	-3.0681	1.31224e-16	Down	-3.7853	1.87315e-11	Down	11.1042	17.1684	15.9575	1.79362	1.12519	5.30488	1.46971	1.36067	1.49155	1.0166	1.54796	0.501898	--	--	--	--	--	--	Cellular Component: Golgi membrane (GO:0000139);|Biological Process: protein glycosylation (GO:0006486);|Cellular Component: integral component of membrane (GO:0016021);|Molecular Function: transferase activity, transferring glycosyl groups (GO:0016757);
TRINITY_DN10568_c0_g1_i1_1	0.582139	0.751136		0.0420459	0.980686		0.585945	0.768426		1.61909	1.45807	0.820016	2.67546	1.10442	1.02225	1.03443	1.0155	1.24313	2.90985	1.9972	0.507818	--	--	--	--	--	--	--
TRINITY_DN10568_c0_g1_i1_4	-0.814327	0.8665		-2.09398	0.378161		-2.21858	0.54328		1.55908	0.577439	3.22857	2.33683	0	0	0	0.556969	0.545928	0	0	1.02081	--	--	--	--	--	--	--
TRINITY_DN1056_c0_g1_i1_1	0.897921	0.85305		1.07358	0.688294		-0.36607	0.946743		0	0.768867	3.4706	5.00867	1.44907	0	1.49815	1.44928	4.2463	2.33365	0	0.6249	--	--	--	--	--	--	--
TRINITY_DN1056_c0_g1_i1_3	-0.189949	0.725027		-0.294875	0.516353		-0.333457	0.618339		9.13618	7.6766	9.69501	7.30412	5.22811	7.28215	7.66628	4.69205	5.34885	9.17795	6.19977	4.4304	483/546(88.46)	K00225	GLDH	L-galactono-1,4-lactone dehydrogenase [EC:1.3.2.3]	ko00053	Ascorbate and aldarate metabolism	Molecular Function: D-arabinono-1,4-lactone oxidase activity (GO:0003885);|Cellular Component: integral component of membrane (GO:0016021);|Molecular Function: galactonolactone dehydrogenase activity (GO:0016633);|Biological Process: L-ascorbic acid biosynthetic process (GO:0019853);|Cellular Component: mitochondrial membrane (GO:0031966);|Molecular Function: FAD binding (GO:0071949);
TRINITY_DN10570_c0_g1_i1_4	-0.681734	0.762614		-0.462557	0.79053		-1.53536	0.554177		1.13185	0.733675	1.84535	0.250646	0.505914	1.39786	0.493331	0.716119	0.957332	0.762003	0	0.443261	--	--	--	--	--	--	--
TRINITY_DN10571_c0_g1_i1_1	1.28422	0.382443		1.13175	0.451498		2.39778	0.0205605	Up	3.64247	0.655797	1.47379	1.91854	4.63549	5.41108	4.98084	4.42162	0.878728	13.4184	6.05007	8.18978	51/55(92.73)	K02924	RP-L39e, RPL39	large subunit ribosomal protein L39e	ko03010	Ribosome	Molecular Function: structural constituent of ribosome (GO:0003735);|Cellular Component: ribosome (GO:0005840);|Biological Process: translation (GO:0006412);
TRINITY_DN10573_c0_g1_i1_1	0.781048	0.833791		1.71042	0.269437		0.851676	0.712135		0.365127	0.376529	0.363904	0.34592	0	1.24542	1.26764	0.714283	0.860123	0.554795	0.730765	0.54718	--	--	--	--	--	--	--
TRINITY_DN10574_c0_g1_i1_3	-0.312698	0.933699		2.05842	0.264169		0.277383	0.937686		1.65878	0	1.4844	0.69497	0.233047	1.31273	3.6295	4.34533	2.56142	0.926818	2.05402	0.607418	--	--	--	--	--	--	--
TRINITY_DN10574_c0_g1_i1_4	-2.40792	0.483959		-4.05977	0.0999688		-6.03486	0.0426691	Down	2.47984	0.723141	1.56143	0.673214	0	0	0	0.21933	0	0	0	0	--	--	--	--	--	--	--
TRINITY_DN10575_c0_g1_i1_1	-0.370195	0.919605		1.26751	0.574685		0.141418	0.968109		1.88589	6.92561	0	2.07336	0.690567	3.24484	5.97358	3.99792	7.1445	3.5063	3.80402	1.92097	--	--	--	--	--	--	--
TRINITY_DN10575_c0_g1_i1_4	-3.7052	0.227652		-1.87926	0.415978		-0.0929004	0.971939		3.52606	2.56398	0.387284	0	0	0.390419	0.713393	0.715864	0	2.33084	0.695457	2.53673	--	--	--	--	--	--	--
TRINITY_DN10575_c0_g2_i1_4	-1.46156	0.560709		-0.66432	0.68241		1.64698	0.120818		1.05185	0.849484	1.55578	0.596121	0	0.558758	0.60817	0.29983	0.846045	4.64618	2.8829	2.80181	--	--	--	--	--	--	--
TRINITY_DN10577_c0_g1_i2_3	-0.233847	0.83841		0.042537	0.971271		-0.756717	0.621866		6.63642	2.40149	5.1642	2.886	3.67494	3.71786	4.17142	5.18113	2.55382	1.11932	5.77143	1.12603	54/150(36.00)	K03217	yidC, spoIIIJ, OXA1, ccfA	YidC/Oxa1 family membrane protein insertase	ko03060	Protein export	--
TRINITY_DN10578_c0_g1_i1_4	-4.29459	0.536662		-4.31754	0.46787		-1.36981	0.861168		0	0	1.89748	0	0	0	0	0	0	0	0.722722	0	--	--	--	--	--	--	--
TRINITY_DN10578_c0_g2_i1_4	-3.59998	0.346676		-4.56287	0.148729		-1.14697	0.75046		0.168148	0.252038	2.09335	0.144657	0	0	0	0	0.0701279	0.267256	0.871536	0	64/180(35.56)	K00505	TYR	tyrosinase [EC:1.14.18.1]	ko00350|ko00950|ko00965	Tyrosine metabolism|Isoquinoline alkaloid biosynthesis|Betalain biosynthesis	Molecular Function: monophenol monooxygenase activity (GO:0004503);|Cellular Component: integral component of membrane (GO:0016021);|Molecular Function: metal ion binding (GO:0046872);
TRINITY_DN10579_c0_g1_i1_3	-0.162974	0.9298		-0.264516	0.893524		2.03859	0.243248		0.651164	0.720208	0.371051	0.426144	0.216413	0.710725	0.677262	0.465481	0.0479396	0.461689	5.90592	0.515538	263/334(78.74)	K03257	EIF4A	translation initiation factor 4A	ko03013	RNA transport	Biological Process: cytoplasmic translational initiation (GO:0002183);|Molecular Function: translation initiation factor activity (GO:0003743);|Molecular Function: ATP-dependent RNA helicase activity (GO:0004004);|Molecular Function: ATP binding (GO:0005524);|Cellular Component: cytosol (GO:0005829);|Cellular Component: eukaryotic translation initiation factor 4F complex (GO:0016281);
TRINITY_DN10579_c0_g1_i1_4	-3.59777	0.36554		-3.68576	0.205567		-1.06848	0.712808		1.94806	0.296464	0.0744238	0	0.146057	0	0.0704377	0	0.0662952	0.342971	0.160095	0.495222	--	--	--	--	--	--	Biological Process: protein deneddylation (GO:0000338);|Cellular Component: cytosol (GO:0005829);|Biological Process: multicellular organism development (GO:0007275);|Cellular Component: COP9 signalosome (GO:0008180);|Biological Process: red, far-red light phototransduction (GO:0009585);|Biological Process: COP9 signalosome assembly (GO:0010387);
TRINITY_DN1057_c0_g1_i1_3	0.18444	0.933087		-0.381668	0.842653		-2.69372	0.0436441	Down	2.35946	49.8962	19.0406	11.1445	14.4986	47.6232	5.6054	30.7287	8.13276	1.35545	3.69653	5.44341	--	--	--	--	--	--	Cellular Component: extracellular region (GO:0005576);|Biological Process: lipid catabolic process (GO:0016042);|Molecular Function: hydrolase activity, acting on ester bonds (GO:0016788);
TRINITY_DN10582_c0_g1_i1_2	-0.121392	0.862087		0.814302	0.276667		-0.377374	0.530499		15.7463	17.9104	9.72726	12.0984	10.5389	11.1047	9.89678	23.6262	27.0933	13.2393	9.1985	8.81996	--	--	--	--	--	--	--
TRINITY_DN10587_c0_g1_i1_2	3.49243	0.216087		2.10669	0.532822		3.65379	0.145421		0.93824	0	0	0.979897	3.76802	3.92617	1.89574	1.05846	0.221165	4.14231	2.24023	3.86694	--	--	--	--	--	--	Cellular Component: mitochondrial inner membrane (GO:0005743);|Molecular Function: NADH dehydrogenase (ubiquinone) activity (GO:0008137);
TRINITY_DN10587_c0_g1_i1_4	-2.05166	0.405092		-3.04462	0.101093		-7.95382	0.000223993	Down	1.90177	5.49972	12.7558	2.83427	0	1.2901	0	1.34993	0.664635	0	0	0	--	--	--	--	--	--	--
TRINITY_DN10588_c0_g1_i1_2	2.58016	0.206475		1.33061	0.569186		0.0801378	0.99123		0	0.690238	1.83774	2.96683	5.11854	5.33721	1.3486	2.01472	1.96086	0	2.75661	0	--	--	--	--	--	--	--
TRINITY_DN10589_c0_g1_i1_1	-1.55308	0.3916		-1.65038	0.349325		1.45912	0.367517		115.538	10.3409	6.75893	7.77432	8.99826	22.0667	6.98565	23.5181	2.91777	171.684	47.1139	108.948	--	--	--	--	--	--	--
TRINITY_DN1058_c0_g1_i1_1	0.432843	0.890555		0.936104	0.487911		0.736279	0.60703		3.00159	2.58831	2.44104	5.06642	0	4.0027	1.1029	5.58439	5.2719	5.67591	5.31166	1.43615	--	--	--	--	--	--	--
TRINITY_DN10590_c0_g1_i1_1	0.756372	0.293536		0.316195	0.811738		0.423413	0.509476		3.56573	5.18265	3.1423	5.11856	3.8816	8.44143	3.69389	1.13353	7.00102	4.41185	4.94004	5.63602	--	--	--	--	--	--	--
TRINITY_DN10591_c0_g1_i1_4	-2.97902	0.588599		-4.94601	0.397059		-5.06887	0.407865		0	0.703943	2.61613	0	0.45431	0	0	0	0	0	0	0	--	--	--	--	--	--	Molecular Function: DNA binding (GO:0003677);|Cellular Component: nucleus (GO:0005634);|Biological Process: DNA repair (GO:0006281);|Cellular Component: Ino80 complex (GO:0031011);|Biological Process: ATP-dependent chromatin remodeling (GO:0043044);|Biological Process: regulation of nucleosome density (GO:0060303);|Biological Process: positive regulation of cellular response to phosphate starvati…
TRINITY_DN10592_c0_g1_i1_1	2.88767	0.148203		2.34623	0.284301		0.649503	0.899107		0.542127	0	0.360316	2.7501	0.791533	2.42026	2.48042	0.39595	1.15567	0.837318	0.542262	0	--	--	--	--	--	--	--
TRINITY_DN10592_c0_g1_i1_3	-1.03759	0.639528		-1.4108	0.440223		0.497346	0.809739		3.05181	5.63221	0.42253	0.485153	1.47977	1.83636	0.474671	0.916872	1.3749	4.28763	3.23306	4.44819	--	--	--	--	--	--	--
TRINITY_DN10593_c0_g1_i1_4	0.261423	0.949147		-2.42444	0.510986		-0.474083	0.930606		2.55083	0	0.925245	0.210332	1.65063	1.57416	0.425315	0.213084	0	0	1.85061	0.282955	--	--	--	--	--	--	--
TRINITY_DN10594_c0_g1_i1_1	-0.809847	0.576001		-0.949266	0.374862		0.67664	0.722279		2.00405	1.54394	1.48202	0.493728	0.654026	1.34345	0.694873	0.695217	0.690949	5.41761	0.59128	1.47826	--	--	--	--	--	--	--
TRINITY_DN10595_c0_g1_i1_2	0.973767	0.764666		1.51987	0.520253		0.175416	0.961801		0	1.4125	2.00271	0.672724	4.10284	1.05947	5.01879	2.86592	0.620213	1.36312	1.2021	1.18619	--	--	--	--	--	--	--
TRINITY_DN10595_c0_g2_i1_3	-2.20584	0.0638414		-2.13058	0.183435		-2.89239	0.0130548	Down	2.50743	3.5437	7.54837	1.07823	0.265648	1.24401	0.0817179	1.70775	0.724166	1.10352	0.32504	0.331652	--	--	--	--	--	--	Cellular Component: exocyst (GO:0000145);|Cellular Component: extracellular region (GO:0005576);|Cellular Component: cell wall (GO:0005618);|Cellular Component: cytosol (GO:0005829);|Cellular Component: cytoskeleton (GO:0005856);|Cellular Component: plasma membrane (GO:0005886);|Biological Process: exocytosis (GO:0006887);|Cellular Component: phragmoplast (GO:0009524);
TRINITY_DN10597_c0_g1_i1_1	3.9538	0.182664		2.82079	0.567557		3.66257	0.44313		0.191173	0	0	1.1412	0.834986	0.476766	0.788558	0.352318	0	1.61005	0.635287	0	132/133(99.25)	K15633	gpmI	2,3-bisphosphoglycerate-independent phosphoglycerate mutase [EC:5.4.2.12]	ko00010|ko00260	Glycolysis / Gluconeogenesis|Glycine, serine and threonine metabolism	Biological Process: glucose catabolic process (GO:0006007);|Biological Process: glycolytic process (GO:0006096);|Cellular Component: chloroplast (GO:0009507);|Molecular Function: manganese ion binding (GO:0030145);|Molecular Function: 2,3-bisphosphoglycerate-independent phosphoglycerate mutase activity (GO:0046537);
TRINITY_DN10598_c0_g1_i1_4	-1.56929	0.424048		-2.27117	0.159707		-5.88422	0.00542983	Down	0.781382	0.805035	6.73227	0.6884	0.484999	1.30819	0.5483	0.387942	0.521404	0.0858555	0	0.0791555	--	--	--	--	--	--	Cellular Component: kinetochore (GO:0000776);|Cellular Component: condensed nuclear chromosome kinetochore (GO:0000778);|Molecular Function: protein kinase activity (GO:0004672);|Cellular Component: cytoplasm (GO:0005737);|Cellular Component: microtubule organizing center (GO:0005815);|Cellular Component: kinetochore microtubule (GO:0005828);|Cellular Component: spindle microtubule (GO:0005876);|…
TRINITY_DN10599_c0_g1_i1_4	3.1375	0.217793		1.89759	0.580002		1.50914	0.813359		0	0.806179	0.721435	8.0563	0.780809	1.44205	2.20101	2.22593	0	0	0	3.77594	--	--	--	--	--	--	--
TRINITY_DN1059_c0_g1_i1_3	-0.425808	0.954607		0.515773	0.933794		1.21561	0.8467		1.40588	0	3.45915e-06	0.385965	0	0.531262	0.387981	1.15042	0	1.23086	1.74678	0	142/142(100.00)	K01456	E3.5.1.52, NGLY1, PNG1	peptide-N4-(N-acetyl-beta-glucosaminyl)asparagine amidase [EC:3.5.1.52]	ko04141	Protein processing in endoplasmic reticulum	Molecular Function: metal ion binding (GO:0046872);
TRINITY_DN1059_c0_g1_i1_4	-5.94359	0.127931		-6.92582	0.103036		-7.0479	0.114306		0	0.781758	4.41977	0	0.0652181	0	0	0	0	0	0	0	211/267(79.03)	K01915	glnA, GLUL	glutamine synthetase [EC:6.3.1.2]	ko00220|ko00250|ko00630|ko00910	Arginine biosynthesis|Alanine, aspartate and glutamate metabolism|Glyoxylate and dicarboxylate metabolism|Nitrogen metabolism	--
TRINITY_DN105_c0_g1_i1_4	-0.115823	0.957538		0.103967	0.941599		1.02379	0.345655		1.15411	2.35186	1.46999	1.12253	0.351397	2.5903	1.67923	1.84489	0.851365	4.05113	2.09375	3.39995	--	--	--	--	--	--	--
TRINITY_DN10600_c0_g1_i1_3	-1.86178	0.0330037	Down	-4.09311	2.90201e-09	Down	-3.88384	3.82826e-10	Down	11.9667	25.3146	18.8363	2.61122	2.13738	9.08306	0.447078	0.720196	1.48803	1.71839	0.671422	1.16263	--	--	--	--	--	--	--
TRINITY_DN10601_c0_g1_i1_2	-0.162639	0.965611		-1.33176	0.632258		-1.82966	0.643423		4.15359	0.892627	0.524482	0	2.70193	1.59533	1.58428	0.27554	0	1.38602	0	0	--	--	--	--	--	--	Molecular Function: actin binding (GO:0003779);|Cellular Component: cytoplasm (GO:0005737);|Cellular Component: cytoskeleton (GO:0005856);
TRINITY_DN10602_c0_g1_i1_2	3.68956	0.292444		2.08138	0.684432		0.653663	0.917412		1.28964e-25	7.94947e-07	0.255476	0.0911517	1.67479	1.03425	0.00341334	0.422365	0.406714	0.0977992	0.250675	0.0806334	--	--	--	--	--	--	--
TRINITY_DN10603_c0_g1_i1_1	-1.90727	0.282366		-0.722724	0.695872		1.94129	0.248525		32.46	1.1759	4.22993	2.27013	2.69964	3.47183	3.1715	6.38859	8.31188	49.9785	12.0331	68.4699	--	--	--	--	--	--	Cellular Component: plasma membrane (GO:0005886);|Cellular Component: integral component of membrane (GO:0016021);
TRINITY_DN10603_c0_g1_i1_4	-4.916	0.470587		-4.93904	0.397177		0.59242	0.931037		0	0	3.13806	0	0	0	0	0	0	0	1.15107	3.49516	--	--	--	--	--	--	--
TRINITY_DN10605_c0_g1_i1_4	-2.20571	0.113415		-0.893784	0.520441		-0.0341377	0.985306		4.7993	1.72602	2.65262	0.216528	0.867719	0.626386	2.12406	1.46874	0.413456	2.23461	1.85273	4.10617	--	--	--	--	--	--	--
TRINITY_DN10606_c0_g1_i1_2	-0.971421	0.594815		-0.112032	0.970962		-1.51931	0.343714		0.9668	1.3308	2.66204	0.274648	1.08621	0.750869	2.91183	1.05974	0	0.534641	0.464177	0.673137	--	--	--	--	--	--	--
TRINITY_DN10607_c0_g1_i1_2	5.83551	0.32889		7.17404	0.000508695	Up	6.14684	0.24251		4.65569e-05	0.00135662	0.00018943	5.86917e-06	0.607133	3.72049	5.15919	1.83541	2.84246	2.97581	2.63998	2.4108e-22	--	--	--	--	--	--	--
TRINITY_DN10607_c0_g1_i1_4	-0.65797	0.928961		-3.91802	0.516189		1.49167	0.811492		0.878271	0	0.877536	0.893026	0	0	0	0	0	0	0	4.37154	--	--	--	--	--	--	Molecular Function: nuclear export signal receptor activity (GO:0005049);|Cellular Component: nuclear envelope (GO:0005635);|Cellular Component: cytosol (GO:0005829);|Biological Process: protein import into nucleus (GO:0006606);|Biological Process: protein export from nucleus (GO:0006611);|Biological Process: cell cycle (GO:0007049);|Molecular Function: Ran GTPase binding (GO:0008536);|Molecular …
TRINITY_DN10608_c0_g1_i1_2	4.57761	0.123931		3.21184	0.34406		3.54345	0.336704		0	0.155037	0	0.380167	3.11648	0.560166	0.761573	0.130656	0.690609	0.147159	1.53664	0.572884	--	--	--	--	--	--	Cellular Component: nucleosome (GO:0000786);|Molecular Function: DNA binding (GO:0003677);|Cellular Component: nucleus (GO:0005634);|Molecular Function: protein heterodimerization activity (GO:0046982);
TRINITY_DN10608_c0_g1_i1_4	-1.65045	0.797978		-2.78008	0.575873		1.81328	0.518588		1.01866	0	0.234023	0.353884	0	0	0.1422	0	0	0.354389	0.745162	3.04022	--	--	--	--	--	--	--
TRINITY_DN10609_c0_g1_i1_3	#NUM!			1.30086	0.82381		3.24962	0.61558		0	0.575664	0	0.16517	0.400649	0	0.963452	0.331439	0	0	5.98703	0	65/143(45.45)	K09503	DNAJA2	DnaJ homolog subfamily A member 2	ko04141	Protein processing in endoplasmic reticulum	Molecular Function: ATP binding (GO:0005524);|Biological Process: protein folding (GO:0006457);|Biological Process: response to heat (GO:0009408);|Cellular Component: membrane (GO:0016020);|Molecular Function: heat shock protein binding (GO:0031072);|Molecular Function: metal ion binding (GO:0046872);|Molecular Function: unfolded protein binding (GO:0051082);
TRINITY_DN10610_c0_g2_i1_2	2.45916	0.356315		4.08418	0.00396015	Up	2.8254	0.135591		0.897593	0	0.218488	0.262844	2.57056	2.6506	8.70928	4.15944	3.04375	1.87985	2.69877	2.89262	--	--	--	--	--	--	--
TRINITY_DN10611_c0_g1_i2_4	-4.95496	0.212482		-5.93888	0.138612		-6.05896	0.159592		0.110767	0.0570904	2.91641	0	0.112119	0	0	0	0	0	0	0	129/176(73.30)	K00102	LDHD, dld	D-lactate dehydrogenase (cytochrome) [EC:1.1.2.4]	ko00620	Pyruvate metabolism	Molecular Function: D-lactate dehydrogenase (cytochrome) activity (GO:0004458);|Molecular Function: ATP binding (GO:0005524);|Cellular Component: mitochondrion (GO:0005739);|Molecular Function: D-lactate dehydrogenase activity (GO:0008720);|Molecular Function: glycolate oxidase activity (GO:0008891);|Molecular Function: glycolate dehydrogenase activity (GO:0019154);|Molecular Function: identical …
TRINITY_DN10612_c0_g1_i1_4	-1.67805	0.276105		-2.12845	0.167596		-2.73749	0.0754833		1.27029	0.866591	4.90756	0.758981	0.41075	0.710111	0.170169	0.811497	0.342936	0.136895	0.576556	0.335559	--	--	--	--	--	--	--
TRINITY_DN10612_c0_g2_i1_4	-0.721387	0.516865		-1.65694	0.0746752		-3.05967	0.00215771	Down	2.93211	8.00945	11.7774	2.32911	3.57132	6.33579	1.00871	2.87942	1.98334	1.53699	0.825727	0.267475	--	--	--	--	--	--	--
TRINITY_DN10614_c0_g1_i1_2	0.189421	0.936951		0.125553	0.949625		0.961976	0.586473		8.66671	4.81847	1.69245	1.03742	9.83225	3.68843	5.82907	6.73351	0.935755	1.90759	7.07804	18.2486	--	--	--	--	--	--	--
TRINITY_DN10615_c0_g1_i1_1	1.63085	0.197676		1.13527	0.413508		1.21821	0.366853		1.49846	0.607417	0.541558	2.52714	1.66846	2.89543	1.24738	1.01447	2.40498	1.90278	1.76476	2.10385	--	--	--	--	--	--	--
TRINITY_DN10615_c0_g1_i1_3	-0.522361	0.697177		-0.117678	0.928178		-3.50183	0.0344657	Down	1.12029	2.93906	1.5824	0.978515	1.4059	0.976436	1.26497	1.32588	1.67681	0.198536	0.300052	0	208/253(82.21)	K09840	NCED	9-cis-epoxycarotenoid dioxygenase [EC:1.13.11.51]	ko00906	Carotenoid biosynthesis	Cellular Component: chloroplast (GO:0009507);|Cellular Component: chloroplast stroma (GO:0009570);|Cellular Component: plastoglobule (GO:0010287);|Molecular Function: carotenoid dioxygenase activity (GO:0010436);|Biological Process: carotene catabolic process (GO:0016121);|Molecular Function: 9-cis-epoxycarotenoid dioxygenase activity (GO:0045549);|Molecular Function: metal ion binding (GO:004687…
TRINITY_DN10617_c0_g1_i1_4	-5.06329	0.449024		-5.08289	0.383239		-5.20551	0.394774		0	0.782991	3.04277	0	0	0	0	0	0	0	0	0	58/85(68.24)	K01883	CARS, cysS	cysteinyl-tRNA synthetase [EC:6.1.1.16]	ko00970	Aminoacyl-tRNA biosynthesis	--
TRINITY_DN10618_c0_g1_i1_3	-2.06497	0.575795		-4.17314	0.336468		-3.21863	0.399378		0.141846	12.1157	0	0.250728	1.50956	0.789835	0	0	0.4889	0.745998	0.567259	0	94/134(70.15)	K02951	RP-S12e, RPS12	small subunit ribosomal protein S12e	ko03010	Ribosome	Molecular Function: structural constituent of ribosome (GO:0003735);|Cellular Component: ribosome (GO:0005840);|Biological Process: translation (GO:0006412);
TRINITY_DN10618_c0_g1_i1_4	-0.168142	0.953346		-0.343088	0.896642		0.799933	0.815904		0.560712	0.280448	1.21092	0.983081	0.292108	0.27505	1.0922	0.266622	0.132063	1.02785	2.71934e-23	2.34974	--	--	--	--	--	--	Molecular Function: transporter activity (GO:0005215);|Cellular Component: integral component of membrane (GO:0016021);
TRINITY_DN10621_c0_g1_i1_2	-0.40911	0.368242		-1.02226	0.00961105	Down	-0.485834	0.316717		9.85122	11.1582	11.8491	6.47714	6.08848	8.70454	5.29224	4.7286	3.21069	6.12766	9.00618	7.0271	--	--	--	--	--	--	Cellular Component: nucleus (GO:0005634);|Biological Process: regulation of transcription, DNA-templated (GO:0006355);|Molecular Function: zinc ion binding (GO:0008270);
TRINITY_DN10621_c0_g1_i1_3	-4.20562	0.546354		-4.21928	0.479993		-0.280213	0.969824		0	0.959882	0.9868	0	0	0	0	0	0	0	1.62691	0	--	--	--	--	--	--	--
TRINITY_DN10621_c0_g1_i1_4	-0.0907123	0.986933		-0.364011	0.936695		2.44656	0.420466		1.54736	0	0	0.212077	0.532461	0.508845	0.299384	0.355417	0.296211	2.4334	1.79395	3.29166	--	--	--	--	--	--	--
TRINITY_DN10622_c0_g1_i1_2	1.07131	0.805375		0.907376	0.715414		-0.227288	0.953201		1.56077	5.19501	0	0	5.00737	7.78064	3.44473	2.61153	4.19137	2.57646	2.19552	0.733644	--	--	--	--	--	--	--
TRINITY_DN10622_c0_g1_i1_3	2.85154	0.606365		3.73958	0.226823		2.64046	0.630036		0.46091	0	0	0	2.59252	0.479108	0.489081	4.43573	0.481363	1.02998	1.84184	0	--	--	--	--	--	--	--
TRINITY_DN10623_c0_g1_i1_1	2.7312	0.385191		-2.21953	0.620413		1.64382	0.658679		0.529007	0.132721	0.128425	2.34583	0	2.15926	0.117891	0	0	1.80137	0	0.445048	--	--	--	--	--	--	Cellular Component: extracellular region (GO:0005576);|Biological Process: carbohydrate metabolic process (GO:0005975);|Molecular Function: xylan 1,4-beta-xylosidase activity (GO:0009044);
TRINITY_DN10624_c0_g1_i1_3	-2.43385	0.0715346		-1.16515	0.319386		-3.42845	0.198936		1.35476	3.53947	2.98187	0.555246	0.197326	0.554878	1.27724	0.84968	0.821706	0	0.73451	0	--	--	--	--	--	--	--
TRINITY_DN10624_c0_g2_i1_3	-1.67231	0.50327		-0.200827	0.919714		-2.69111	0.419733		0.707089	2.66967	0.689501	0.127979	0.141591	0.950321	0.898428	1.07772	0.812975	0	0	0.599009	--	--	--	--	--	--	--
TRINITY_DN10625_c0_g1_i1_1	2.06805	0.526933		1.86861	0.510799		3.39205	0.136689		0.228715	0	0.226994	0.768558	0.117983	0.441233	0.223425	0.2217	0.756715	1.8173	0.3525	1.58904	--	--	--	--	--	--	--
TRINITY_DN10626_c0_g1_i1_1	2.47855	0.504341		-0.625073	0.919724		-0.857975	0.904949		0.786788	0.320712	0	3.48857	1.44501	0	0	0.577396	0	0	0.559577	0	--	--	--	--	--	--	Cellular Component: retrotransposon nucleocapsid (GO:0000943);|Molecular Function: DNA binding (GO:0003677);|Molecular Function: RNA binding (GO:0003723);|Molecular Function: DNA-directed DNA polymerase activity (GO:0003887);|Molecular Function: RNA-directed DNA polymerase activity (GO:0003964);|Molecular Function: aspartic-type endopeptidase activity (GO:0004190);|Molecular Function: RNA-DNA hyb…
TRINITY_DN10627_c0_g1_i1_2	0.153788	0.949218		0.603093	0.713465		-1.01101	0.675226		1.96056	2.06197	0.583714	0.321165	1.31015	2.96932	3.608	0.611848	1.5153	0.164585	1.82532	0.145395	--	--	--	--	--	--	--
TRINITY_DN10627_c0_g1_i1_4	-1.17444	0.3013		-1.84177	0.101073		-2.45993	0.0217531	Down	3.74047	2.9697	6.6322	1.43804	2.20121	1.46836	0.427179	1.49451	1.0197	0.985025	0.902166	0.46227	--	--	--	--	--	--	--
TRINITY_DN10627_c0_g2_i1_3	#NUM!			3.49659	0.437577		#NUM!			1.59371e-30	0.306518	4.84191e-14	1.4483e-26	2.65869e-11	4.81194e-34	0	2.63554	0.172008	0.000757917	0	0	--	--	--	--	--	--	--
TRINITY_DN10628_c0_g1_i1_4	0.62113	0.826768		-1.08045	0.714657		0.202819	0.956748		0.543059	0.14382	1.70287	1.92558	0.144498	1.07911	0	0.697012	0.272186	0.30302	0.131515	2.32272	--	--	--	--	--	--	Cellular Component: ubiquitin ligase complex (GO:0000151);|Molecular Function: ubiquitin-protein transferase activity (GO:0004842);|Cellular Component: cytoplasm (GO:0005737);|Cellular Component: mitochondrion (GO:0005739);|Cellular Component: cytosol (GO:0005829);|Cellular Component: plasmodesma (GO:0009506);|Cellular Component: membrane (GO:0016020);|Biological Process: protein ubiquitination (…
TRINITY_DN10628_c0_g1_i2_1	-0.224555	0.859252		-0.0497853	0.972182		-0.148354	0.924873		8.09868	3.60184	2.91638	2.29011	3.02431	5.52429	4.2774	1.42294	5.56308	7.13286	2.84916	2.21402	35/36(97.22)	K02908	RP-L30e, RPL30	large subunit ribosomal protein L30e	ko03010	Ribosome	Molecular Function: RNA binding (GO:0003723);|Molecular Function: mRNA binding (GO:0003729);|Molecular Function: structural constituent of ribosome (GO:0003735);|Cellular Component: plasma membrane (GO:0005886);|Biological Process: translation (GO:0006412);|Cellular Component: plasmodesma (GO:0009506);|Biological Process: response to fungus (GO:0009620);|Cellular Component: cytosolic large riboso…
TRINITY_DN10629_c0_g1_i1_4	1.82937	9.58099e-06	Up	1.37131	0.00429224	Up	0.95763	0.0431404		31.0049	36.8244	21.0837	106.244	60.2385	102.436	47.0611	88.2992	50.2362	67.3686	40.328	53.6236	--	--	--	--	--	--	--
TRINITY_DN10630_c0_g1_i1_2	6.43294	0.327545		5.74394	0.320476		#NUM!			0	7.41242e-60	0	0	6.82241	0	0	0	3.87699	0	0	0	--	--	--	--	--	--	--
TRINITY_DN10630_c0_g1_i1_4	-0.136698	0.972197		-5.95876	0.0469961	Down	2.11844	0.194557		0.854014	4.69763	0.870507	0.959713	3.75019	0	1.5398e-24	0	0	6.84443	3.05461	15.7699	--	--	--	--	--	--	--
TRINITY_DN10631_c0_g1_i1_2	1.12499	0.700303		-1.28259	0.758796		0.943508	0.846482		0	0.953804	0.428668	0.888301	1.25925	0.398114	0	0.385131	0.0625899	2.30849	7.99766e-57	0.217193	--	--	--	--	--	--	--
TRINITY_DN10632_c0_g1_i1_3	-0.665503	0.920135		0.04892	0.99182		-1.02816	0.87104		0	3.39909	1.291	0	2.48954	0	0	1.50578	2.34122	0	2.27029	0	--	--	--	--	--	--	--
TRINITY_DN10633_c0_g1_i1_3	-0.494754	0.689399		0.17837	0.864127		0.487969	0.668331		6.32621	3.21443	5.96887	3.75863	1.69272	3.89428	5.9237	3.28797	5.03741	10.1435	4.29637	5.8399	--	--	--	--	--	--	--
TRINITY_DN10634_c0_g1_i1_1	-1.3643	0.76429		-0.482729	0.836284		0.368858	0.928731		2.07634	0.355452	1.052	0	1.03683	6.69681e-25	0.653175	0.979295	0.312055	3.39525	2.56027e-26	0.736052	72/87(82.76)	K01623	ALDO	fructose-bisphosphate aldolase, class I [EC:4.1.2.13]	ko00010|ko00030|ko00051|ko00710	Glycolysis / Gluconeogenesis|Pentose phosphate pathway|Fructose and mannose metabolism|Carbon fixation in photosynthetic organisms	Molecular Function: fructose-bisphosphate aldolase activity (GO:0004332);|Cellular Component: cytosol (GO:0005829);|Biological Process: gluconeogenesis (GO:0006094);|Biological Process: glycolytic process (GO:0006096);|Cellular Component: chloroplast (GO:0009507);
TRINITY_DN10635_c0_g1_i1_2	0.758792	0.911803		1.50912	0.776885		-0.0996238	0.9894		0.650111	5.01086e-12	1.32033	0	0	3.31433	4.96948	0	0	0	1.90108	0	--	--	--	--	--	--	--
TRINITY_DN10636_c0_g1_i1_1	-0.189414	0.936281		-2.23317	0.0668739		-1.53844	0.487606		3.78032	5.28281	0.732174	4.06715	0.391464	2.76021	0.303597	0.694385	0.598183	2.81028	0.140617	0.14736	158/226(69.91)	K17982	TPS04, GES	geranyllinalool synthase [EC:4.2.3.144]	ko00904	Diterpenoid biosynthesis	Molecular Function: magnesium ion binding (GO:0000287);|Biological Process: response to singlet oxygen (GO:0000304);|Cellular Component: cytoplasm (GO:0005737);|Biological Process: response to wounding (GO:0009611);|Biological Process: response to bacterium (GO:0009617);|Biological Process: response to jasmonic acid (GO:0009753);|Molecular Function: terpene synthase activity (GO:0010333);|Biologi…
TRINITY_DN10637_c0_g1_i1_2	-0.897986	0.61426		-0.192088	0.917843		0.578486	0.617683		1.99523	1.55384	2.58418	0.3128	0.659666	1.8858	2.92682	1.05272	0.447023	3.1552	2.30472	2.85564	--	--	--	--	--	--	--
TRINITY_DN10637_c0_g2_i1_2	-1.68319	0.0042122	Down	0.322288	0.592777		0.681933	0.337603		3.69382	5.53778	5.49011	0.940743	1.0385	2.04013	6.12784	5.51848	3.50581	8.3978	4.65916	9.12216	--	--	--	--	--	--	--
TRINITY_DN10638_c0_g1_i1_4	-3.10573	0.290054		-3.18943	0.146142		-0.32544	0.936258		2.29608	1.92706	0.129215	0.216339	0.2507	0	0.212197	0.108751	0.104958	1.80153	0	1.28127	--	--	--	--	--	--	--
TRINITY_DN10638_c1_g1_i1_1	0.818659	0.855582		1.01338	0.776693		3.65322	0.327934		0.136005	0.399867	0	0.34549	0.132749	0.245691	0.42512	0.22005	0.107824	5.22874	0	0.428685	--	--	--	--	--	--	--
TRINITY_DN10640_c0_g1_i1_2	0.165637	0.813151		-0.138948	0.821834		0.377727	0.529022		7.2665	6.39272	4.34994	5.20513	6.20052	5.69662	4.67216	3.92998	4.61244	6.40819	9.16032	6.44265	--	--	--	--	--	--	Cellular Component: nucleus (GO:0005634);|Cellular Component: cytoplasm (GO:0005737);|Biological Process: DNA repair (GO:0006281);|Biological Process: regulation of transcription, DNA-templated (GO:0006355);|Biological Process: flower development (GO:0009908);|Biological Process: regulation of flower development (GO:0009909);|Biological Process: cell differentiation (GO:0030154);|Cellular Compone…
TRINITY_DN10640_c0_g1_i1_3	1.17021	0.766154		-0.576931	0.876851		3.92183	0.00264567	Up	0.0839262	0.237514	0.238237	0.876127	0	0.148399	0.121757	0	0.181014	1.33138	2.80573	3.86724	--	--	--	--	--	--	--
TRINITY_DN10641_c0_g1_i1_2	1.52018	0.40844		1.03254	0.500267		2.38619	0.0539347		2.53537	0.286869	0.924183	0.73522	4.23022	4.35489	2.25621	2.91868	1.04219	7.41788	3.38769	7.16468	200/206(97.09)	K02995	RP-S8e, RPS8	small subunit ribosomal protein S8e	ko03010	Ribosome	Biological Process: maturation of SSU-rRNA from tricistronic rRNA transcript (SSU-rRNA, 5.8S rRNA, LSU-rRNA) (GO:0000462);|Biological Process: cytoplasmic translation (GO:0002181);|Molecular Function: structural constituent of ribosome (GO:0003735);|Cellular Component: cytosolic small ribosomal subunit (GO:0022627);
TRINITY_DN10642_c0_g1_i1_1	3.91403	0.127022		3.57115	0.156954		3.59871	0.158502		0	0	0.861775	6.53756	2.03251	2.5549	1.46584	5.27408	1.93922	4.41785	3.71426	2.09831	--	--	--	--	--	--	--
TRINITY_DN10642_c0_g1_i1_4	0.301227	0.816806		0.988864	0.228059		1.33969	0.21306		2.15211	1.43012	4.19596	2.64832	1.88231	3.77909	4.58112	4.41592	3.67487	2.81115	6.46636	9.37111	--	--	--	--	--	--	--
TRINITY_DN10643_c0_g1_i1_1	0.960905	0.105415		2.60141	0.0149556	Up	0.412389	0.521061		3.27505	3.37226	1.9864	5.70233	4.07678	4.32053	2.33993	10.7037	27.7574	3.925	3.18665	3.60308	312/387(80.62)	K00737	MGAT3	beta-1,4-mannosyl-glycoprotein beta-1,4-N-acetylglucosaminyltransferase [EC:2.4.1.144]	ko00510	N-Glycan biosynthesis	--
TRINITY_DN10643_c0_g1_i1_2	1.67234	0.15433		1.93611	0.124198		2.04469	0.182261		1.12137	0.318161	0.957676	1.1021	3.33284	2.13809	0.954603	4.95939	1.49106	6.72431	0.696366	1.77255	--	--	--	--	--	--	--
TRINITY_DN10644_c0_g1_i1_2	-0.744003	0.122389		-0.327656	0.466277		-0.105622	0.887487		6.9397	7.80106	8.046	3.56452	3.25586	4.83781	5.00745	5.38427	4.40189	5.18012	8.0126	6.79139	--	--	--	--	--	--	--
TRINITY_DN10644_c0_g1_i1_3	-6.33872	0.219227		-6.3464	0.173127		-6.47749	0.192817		0	7.34134	1.44846	0	0	0	0	0	0	0	0	0	--	--	--	--	--	--	--
TRINITY_DN10645_c0_g1_i1_3	-0.0581264	0.965838		-0.378141	0.63988		-1.21488	0.500357		2.06699	1.90309	1.91489	1.92175	1.93016	0.898278	1.07446	1.65014	0.94626	0.95494	1.45134	0.0473322	--	--	--	--	--	--	--
TRINITY_DN10645_c0_g1_i1_4	-1.81075	0.74991		-4.25088	0.294811		-0.758743	0.873143		0	1.32961	5.25925	0	1.68201	0	0	0.317895	0	2.7692	0.970306	0	34/120(28.33)	K02183	CALM	calmodulin	ko04016|ko04070|ko04626	MAPK signaling pathway - plant|Phosphatidylinositol signaling system|Plant-pathogen interaction	Cellular Component: incipient cellular bud site (GO:0000131);|Biological Process: karyogamy involved in conjugation with cellular fusion (GO:0000742);|Molecular Function: calcium ion binding (GO:0005509);|Cellular Component: nucleus (GO:0005634);|Cellular Component: central plaque of spindle pole body (GO:0005823);|Cellular Component: cellular bud tip (GO:0005934);|Cellular Component: cellular bu…
TRINITY_DN10646_c0_g1_i1_1	#NUM!			5.35439	0.356652		6.28613	0.259283		0	0	0	0	0	0.340752	0.074785	1.60845	0	3.61439	0	0.20834	--	--	--	--	--	--	--
TRINITY_DN10646_c0_g1_i1_4	-6.86072	0.287771		-6.88388	0.221098		-0.266626	0.974769		0	0	12.1331	0	0	0	0	0	0	9.75819	0	0	--	--	--	--	--	--	--
TRINITY_DN10646_c0_g2_i1_4	-6.59312	0.217669		-6.61579	0.170698		-0.107166	0.987833		0.225002	0	7.4712	0	0	0	0	0	0	6.867	0	0	--	--	--	--	--	--	--
TRINITY_DN10648_c0_g1_i4_2	0.457508	0.790613		0.940974	0.407915		0.220341	0.90091		0.42663	2.4223	1.88268	1.37755	3.11749	1.02316	3.59846	2.46259	1.54512	2.46113	1.82505	1.00993	--	--	--	--	--	--	--
TRINITY_DN1064_c0_g1_i1_2	-0.105059	0.942156		0.0574383	0.970761		-0.207999	0.917466		3.30076	4.84573	2.29301	1.61097	2.73923	3.93772	5.36974	2.42045	1.17405	4.30624	3.55049	0.638096	--	--	--	--	--	--	--
TRINITY_DN10650_c0_g2_i1_1	3.02855	0.404088		3.2354	0.28924		1.84349	0.787216		0.45337	2.58741e-18	0	0.907339	0.23957	1.64193	0.664092	0.441529	1.93561	0.238451	1.06122	0	--	--	--	--	--	--	Biological Process: flower development (GO:0009908);|Biological Process: cell differentiation (GO:0030154);
TRINITY_DN10652_c0_g1_i1_2	4.3337	0.00413805	Up	3.21013	0.164468		1.84585	0.33433		0.656234	0.330531	0.0651016	8.58027	7.04619	0.706322	0.0625704	6.82504	0.54335	2.00851	0.7318	0.617748	--	--	--	--	--	--	--
TRINITY_DN10655_c0_g1_i1_4	-4.40625	0.228014		-3.01984	0.213784		-1.65642	0.528783		0.0827382	0.085539	7.00152	0	0.267634	0	0.17408	0.171413	0.417941	0.546334	0.81043	0.910036	--	--	--	--	--	--	Biological Process: negative regulation of transcription by RNA polymerase II (GO:0000122);|Biological Process: chromatin silencing at rDNA (GO:0000183);|Cellular Component: chromosome, telomeric region (GO:0000781);|Molecular Function: double-stranded DNA binding (GO:0003690);|Molecular Function: single-stranded DNA binding (GO:0003697);|Molecular Function: single-stranded RNA binding (GO:000372…
TRINITY_DN10655_c0_g1_i2_2	1.88132	0.0895393		0.988518	0.452995		2.40981	0.000203065	Up	1.8145	0.766206	0.911922	1.25958	5.40173	4.28519	2.59706	2.5007	0.497729	4.80876	6.08801	6.20193	--	--	--	--	--	--	Cellular Component: mitochondrial outer membrane (GO:0005741);|Molecular Function: voltage-gated anion channel activity (GO:0008308);|Molecular Function: porin activity (GO:0015288);|Cellular Component: pore complex (GO:0046930);
TRINITY_DN10657_c0_g1_i1_3	-2.41053	0.643364		-2.49835	0.451003		0.204069	0.958755		5.22912	1.78656	0	0	6.47704e-61	1.12006	0.514966	0.525542	0	1.80835	5.07702	0.604363	--	--	--	--	--	--	--
TRINITY_DN10659_c0_g1_i1_1	2.04771	0.495149		0.999522	0.581085		2.27453	0.216207		0.444752	0.878952	0.290159	4.05025	0	1.38792	0.997673	0.461362	1.12239	2.02304	4.78239	0.626883	--	--	--	--	--	--	--
TRINITY_DN1065_c0_g1_i1_1	0.446869	0.903471		-0.316526	0.930008		-0.0120704	0.998682		1.14152	0	0.712157	0.425658	0.462366	1.3228	0.427605	0.212698	0.62256	1.7611	0	0	--	--	--	--	--	--	--
TRINITY_DN1065_c0_g1_i1_3	-2.08484	0.127502		-1.65956	0.198926		-2.31685	0.0664024		1.84653	4.34107	12.1345	0.613062	1.22602	2.0109	0.945658	2.43658	1.41301	1.2134	0.751523	1.5357	--	--	--	--	--	--	--
TRINITY_DN10660_c0_g1_i1_4	-2.02567	0.716393		-7.2624	0.0912656		-7.38315	0.0987256		0	0.364368	7.9387	0	1.7655	0	0	0	0	0	0	0	--	--	--	--	--	--	Molecular Function: ATP binding (GO:0005524);|Cellular Component: nucleus (GO:0005634);|Cellular Component: cytosol (GO:0005829);
TRINITY_DN10661_c0_g1_i1_1	-0.379352	0.796269		-1.75628	0.0317267	Down	-1.0847	0.471564		13.9138	9.53938	7.04956	9.32546	1.60029	9.07582	2.67633	0.987232	3.63179	0.934914	1.87812	10.3457	163/183(89.07)	K10579	UBE2M, UBC12	ubiquitin-conjugating enzyme E2 M	ko04120	Ubiquitin mediated proteolysis	Molecular Function: ATP binding (GO:0005524);|Molecular Function: NEDD8 transferase activity (GO:0019788);|Biological Process: protein neddylation (GO:0045116);
TRINITY_DN10661_c0_g1_i1_4	-6.1835	0.264224		-6.20502	0.210001		-6.32634	0.232644		0	0.684979	6.55898	0	0	0	0	0	0	0	0	0	--	--	--	--	--	--	--
TRINITY_DN10662_c0_g1_i1_2	0.307516	0.837059		0.0668929	0.973565		-0.598717	0.72656		1.26556	1.0571	1.00559	1.10405	1.41757	0.985501	2.15833	0.500889	0.366451	0.41801	1.19399	0.485544	--	--	--	--	--	--	--
TRINITY_DN10663_c0_g1_i1_2	0.616942	0.930368		-2.05911	0.700194		0.298603	0.940109		0.551911	1.96189	0	0	3.1496	0	0.475621	0	0	1.19921	0.876719	0.924935	--	--	--	--	--	--	--
TRINITY_DN10665_c0_g1_i1_1	-6.07369	0.360757		-6.07821	0.289832		1.41722	0.849828		0	1.82	0	0	0	0	0	0	0	4.53738	0	0	--	--	--	--	--	--	--
TRINITY_DN10665_c0_g1_i1_4	-0.0421635	0.993001		-0.797639	0.885792		0.0423066	0.993505		0	2.23959	4.04058	0	1.52203	4.17241	0	2.96751	0	0	3.82995	2.51781	--	--	--	--	--	--	--
TRINITY_DN10665_c1_g1_i1_1	-5.23217	0.439483		-5.23672	0.367437		1.9957	0.780068		0	1.1444	0	0	0	0	0	0	0	4.25797	0	0	--	--	--	--	--	--	--
TRINITY_DN10666_c0_g1_i1_2	-0.977574	0.0480672		-0.805576	0.304359		-0.216467	0.837877		9.28673	10.4961	11.3328	4.35793	3.03115	6.28342	8.32399	4.37394	2.16994	7.13439	14.2597	4.16713	--	--	--	--	--	--	--
TRINITY_DN10669_c0_g1_i1_2	-0.110831	0.976828		-0.546782	0.860246		0.41854	0.898118		1.20471	1.97462	0.0334831	0.160771	1.15418	1.24884	0.278481	0.387896	1.05406	0.952637	1.8361	1.1729	--	--	--	--	--	--	--
TRINITY_DN10669_c0_g1_i1_3	-2.31273	0.62143		-4.22383	0.33794		-4.0972	0.381211		0.114278	8.86347	0	0	1.36484	0.109131	0	0	0.314621	0	0.483528	0	59/97(60.82)	K02920	RP-L36e, RPL36	large subunit ribosomal protein L36e	ko03010	Ribosome	Molecular Function: structural constituent of ribosome (GO:0003735);|Cellular Component: ribosome (GO:0005840);|Biological Process: translation (GO:0006412);
TRINITY_DN1066_c0_g1_i1_2	1.00715	0.494589		-0.309768	0.886014		0.936542	0.680533		1.52517	1.2646	0.894254	2.72275	2.17096	1.4847	1.70054	0.257631	0.509943	0.847846	0.555888	5.29221	--	--	--	--	--	--	--
TRINITY_DN10670_c0_g1_i1_1	0.46657	0.751404		0.188552	0.898407		0.820435	0.575392		0.773846	0.988209	0.374898	0.60414	1.04262	0.839294	0.497468	0.885854	0.568984	2.03453	0.784092	0.711723	--	--	--	--	--	--	--
TRINITY_DN10670_c0_g1_i1_3	0.583334	0.882053		0.417474	0.929651		2.08694	0.42836		0.624338	0.234129	0	0.200821	0.467039	0.436738	0.326647	0.597109	0	1.26842	1.61022	0.339861	--	--	--	--	--	--	Molecular Function: DNA binding (GO:0003677);|Molecular Function: DNA-binding transcription factor activity (GO:0003700);|Cellular Component: nucleus (GO:0005634);
TRINITY_DN10672_c0_g1_i1_4	-1.68451	0.792345		-8.90931	0.00127491	Down	-9.03273	0.00112251	Down	0	8.72181	26.4725	0.125719	9.12265	0	0	0.054655	0	0.0685645	0	0	--	--	--	--	--	--	--
TRINITY_DN10673_c0_g1_i1_3	-0.101387	0.9847		-0.765798	0.777451		0.826975	0.774677		3.15646	0.479969	0.661647	3.11915	0	0	1.22836	0.86171	0	0.111345	6.70965	0.406599	--	--	--	--	--	--	--
TRINITY_DN10675_c0_g1_i1_4	-4.20425	0.152801		-8.99125	0.00103885	Down	-9.11276	0.00100982	Down	0.0872813	3.04236	25.859	0.0744196	1.20829	0	0	0	0	0	0	0	120/147(81.63)	K02901	RP-L27e, RPL27	large subunit ribosomal protein L27e	ko03010	Ribosome	Biological Process: cytoplasmic translation (GO:0002181);|Molecular Function: structural constituent of ribosome (GO:0003735);|Cellular Component: nucleus (GO:0005634);|Cellular Component: cytosol (GO:0005829);|Cellular Component: cytosolic large ribosomal subunit (GO:0022625);
TRINITY_DN10676_c0_g1_i1_1	0.437989	0.9312		-0.587113	0.868621		0.899674	0.890024		1.92834	0.817012	0	0	2.3559	0.75761	1.1473	0.297282	0.140668	4.6498	0	0	94/133(70.68)	K02912	RP-L32e, RPL32	large subunit ribosomal protein L32e	ko03010	Ribosome	Molecular Function: structural constituent of ribosome (GO:0003735);|Cellular Component: nucleolus (GO:0005730);|Cellular Component: cytosol (GO:0005829);|Biological Process: translation (GO:0006412);|Cellular Component: cytosolic large ribosomal subunit (GO:0022625);|Cellular Component: cytosolic ribosome (GO:0022626);|Cellular Component: polysomal ribosome (GO:0042788);
TRINITY_DN10676_c0_g1_i1_4	-1.86947	0.0240743	Down	-3.02579	5.27961e-07	Down	-1.01544	0.131765		11.5389	14.0649	23.6172	6.21119	1.697	3.4598	1.66627	2.41982	0.908917	8.70522	9.52352	5.0222	--	--	--	--	--	--	Cellular Component: cytoplasm (GO:0005737);|Molecular Function: sulfotransferase activity (GO:0008146);
TRINITY_DN10677_c0_g1_i1_1	2.00153	0.600535		1.23909	0.597888		1.83965	0.404793		0	1.8377	1.10556	6.32515	3.04241	0	3.21642	1.23457	1.19264	4.47526	3.33304	2.15158	--	--	--	--	--	--	--
TRINITY_DN10679_c0_g1_i1_1	2.01704	0.186853		1.90005	0.319385		1.28357	0.5494		0.181018	0.383681	0.530259	1.1345	1.15004	1.78028	0.342399	0.680443	2.43343	1.47499	0.331971	0.851962	--	--	--	--	--	--	--
TRINITY_DN10679_c0_g1_i2_2	-4.62721	9.19087e-05	Down	-2.62024	0.182619		-8.91624	2.91603e-06	Down	1.91698	12.6593	10.5655	0.271579	0.142569	0.408069	2.61124	0.912295	0.000720854	0	0	0	--	--	--	--	--	--	--
TRINITY_DN1067_c0_g1_i1_4	-5.78786	0.305186		-5.80257	0.246555		-5.92868	0.273519		0	1.66239	2.0159	0	4.31473e-06	0	0	0	0	0	0	0	--	--	--	--	--	--	--
TRINITY_DN10680_c0_g1_i1_1	-0.914928	0.431281		-0.519786	0.516258		0.745352	0.224371		3.01897	2.59284	2.05253	1.44599	1.41119	0.499739	2.18619	1.20106	0.994178	4.54761	3.6139	3.9082	--	--	--	--	--	--	Molecular Function: 3-beta-hydroxy-delta5-steroid dehydrogenase activity (GO:0003854);|Biological Process: steroid biosynthetic process (GO:0006694);|Biological Process: lignin biosynthetic process (GO:0009809);|Molecular Function: oxidoreductase activity (GO:0016491);|Molecular Function: oxidoreductase activity, acting on the CH-OH group of donors, NAD or NADP as acceptor (GO:0016616);|Biologica…
TRINITY_DN10681_c0_g1_i1_3	0.0988394	0.965417		-0.589735	0.709728		0.47585	0.796342		2.11945	3.0665	1.40151	0.377144	2.66253	3.20988	1.81436	0.363345	1.43282	2.32507	5.5008	1.03098	--	--	--	--	--	--	--
TRINITY_DN10681_c0_g1_i1_4	-5.53667	0.115284		-1.38576	0.497544		-0.783538	0.779205		1.84132	0.335409	0.495697	0	0	0	0.503208	0.0713063	0.278806	0.0898629	1.09909	0.266496	163/190(85.79)	K02989	RP-S5e, RPS5	small subunit ribosomal protein S5e	ko03010	Ribosome	Molecular Function: RNA binding (GO:0003723);|Molecular Function: structural constituent of ribosome (GO:0003735);|Biological Process: translation (GO:0006412);|Cellular Component: small ribosomal subunit (GO:0015935);
TRINITY_DN10682_c0_g1_i1_2	1.48148	0.610741		0.523942	0.910197		-2.39629	0.662275		0.558149	4.95155	3.03285e-25	6.2932	1.74384	4.87989	6.20148	0	0.540662	0	1.06323	0	--	--	--	--	--	--	--
TRINITY_DN10682_c0_g1_i1_4	-1.68737	0.648279		-3.37326	0.238512		-1.78839	0.601322		0.231528	0.117226	5.30765	0	0.353453	1.29818	0	0.208684	0.201446	0	1.09903	0.455793	--	--	--	--	--	--	--
TRINITY_DN10683_c0_g1_i1_2	1.13951	0.106124		1.32437	0.0155572	Up	1.13471	0.0858604		84.4775	36.1919	33.7561	65.2896	130.643	91.352	92.2336	108.609	108.869	67.5129	135.512	112.811	--	--	--	--	--	--	--
TRINITY_DN10683_c0_g1_i1_4	-6.00259	0.264109		-4.15157	0.298672		-0.734348	0.872059		4.06411	0	2.27739	0	0	0	0	0.223948	0	0	1.85221	1.66271	--	--	--	--	--	--	--
TRINITY_DN10684_c0_g1_i1_4	-1.52145	0.812805		-1.64946	0.682714		2.13256	0.691714		5.62977e-27	1.64051	0.808932	1.88737e-20	9.39057e-21	0.766249	1.24865e-30	0.217735	0.410524	2.44161e-21	4.99283e-27	9.61154	73/77(94.81)	K03283	HSPA1s	heat shock 70kDa protein 1/2/6/8	ko03040|ko04141|ko04144	Spliceosome|Protein processing in endoplasmic reticulum|Endocytosis	Molecular Function: ATP binding (GO:0005524);|Cellular Component: cytosol (GO:0005829);|Biological Process: protein folding (GO:0006457);|Biological Process: protein quality control for misfolded or incompletely synthesized proteins (GO:0006515);|Biological Process: SRP-dependent cotranslational protein targeting to membrane, translocation (GO:0006616);|Molecular Function: ATPase activity (GO:001…
TRINITY_DN10685_c0_g1_i1_4	-7.22304	0.152728		-7.24605	0.11752		-7.36607	0.126501		0.213236	0	14.3208	0	0	0	0	0	0	0	0	0	70/98(71.43)	K02929	RP-L44e, RPL44	large subunit ribosomal protein L44e	ko03010	Ribosome	Biological Process: cytoplasmic translation (GO:0002181);|Molecular Function: structural constituent of ribosome (GO:0003735);|Cellular Component: cytosolic large ribosomal subunit (GO:0022625);|Biological Process: response to cycloheximide (GO:0046898);
TRINITY_DN10686_c0_g1_i1_3	3.06906	0.153719		3.22557	0.0624367		2.55575	0.248589		0.252553	1.10248	0	1.16424	3.17181	5.34973	4.33897	3.50729	2.13384	1.94788	3.229	2.00262	--	--	--	--	--	--	--
TRINITY_DN10686_c0_g1_i1_4	-2.2716	0.69121		-5.57471	0.30952		-5.6962	0.336376		0	0.318086	2.51054	0	0.475613	0	0	0	0	0	0	0	108/121(89.26)	K14026	SEL1, SEL1L	SEL1 protein	ko04141	Protein processing in endoplasmic reticulum	Cellular Component: Hrd1p ubiquitin ligase complex (GO:0000836);|Cellular Component: endoplasmic reticulum (GO:0005783);|Cellular Component: integral component of membrane (GO:0016021);|Biological Process: ubiquitin-dependent ERAD pathway (GO:0030433);
TRINITY_DN10687_c0_g1_i1_2	1.77045	0.209855		1.86322	0.151976		0.225817	0.937769		1.18498	0.465273	0.286037	1.42203	1.42461	2.82992	3.16179	1.22321	1.34855	0.66573	1.29878	0.145259	--	--	--	--	--	--	Cellular Component: chloroplast (GO:0009507);|Cellular Component: plastid (GO:0009536);
TRINITY_DN10687_c0_g1_i1_4	1.34421	0.0165092	Up	1.09628	0.0476541	Up	0.390705	0.717681		9.62347	10.614	7.90573	21.8058	23.6059	14.4302	21.5262	10.4878	16.9675	16.4831	12.9673	5.24895	--	--	--	--	--	--	--
TRINITY_DN10688_c0_g1_i1_2	4.22643	0.335545		2.58831	0.682404		#NUM!			0	0.45259	0	0	5.36603	3.01596	0	0	2.40444	0	0.219082	0	--	--	--	--	--	--	--
TRINITY_DN10689_c0_g1_i1_1	-0.759658	0.845049		-1.24814	0.664269		1.2891	0.644367		2.28166	0.466678	0	0.156746	0.99544	0.257876	0.458971	0.235469	0.222945	3.33474	0.683673	2.21721	--	--	--	--	--	--	Molecular Function: calcium ion binding (GO:0005509);
TRINITY_DN10689_c0_g1_i1_2	2.24376	0.101723		-0.63902	0.842997		-4.4467	0.352692		0.20761	0.436061	0.523402	1.19626	1.25712	2.31406	0	0.405684	0.194493	0	0	0	--	--	--	--	--	--	Cellular Component: plasma membrane (GO:0005886);|Biological Process: pollen tube growth (GO:0009860);|Molecular Function: peptide:proton symporter activity (GO:0015333);|Cellular Component: integral component of membrane (GO:0016021);|Molecular Function: oligopeptide transmembrane transporter activity (GO:0035673);|Molecular Function: peptide transmembrane transporter activity (GO:1904680);
TRINITY_DN1068_c0_g1_i1_2	-0.376136	0.819984		-9.27106	1.70574e-09	Down	-8.42264	6.4765e-08	Down	14.9643	5.86666	7.85442	2.95219	12.6526	2.83841	3.0064e-28	2.03922e-50	1.45413e-27	2.59998e-27	0.0752526	1.95978e-27	--	--	--	--	--	--	Molecular Function: peptidyl-prolyl cis-trans isomerase activity (GO:0003755);|Cellular Component: cytoplasm (GO:0005737);|Biological Process: protein folding (GO:0006457);
TRINITY_DN1068_c0_g1_i1_3	2.20154	0.563703		0.762838	0.874234		3.41195	0.319654		0.446763	0	0	0.913758	0.299702	0.705776	0.267111	0.133797	0.258258	0.663529	3.99734	0.159756	--	--	--	--	--	--	--
TRINITY_DN10690_c0_g1_i1_4	-7.84193	0.0248221	Down	-7.86475	0.0176423	Down	-7.98481	0.0189915	Down	0.0776027	0.0371259	5.67265	0	0	0	0	0	0	0	0	0	--	--	--	--	--	--	Molecular Function: translation elongation factor activity (GO:0003746);|Molecular Function: GTPase activity (GO:0003924);|Molecular Function: GTP binding (GO:0005525);|Cellular Component: cytoplasm (GO:0005737);|Biological Process: translational elongation (GO:0006414);
TRINITY_DN10690_c0_g2_i1_4	-5.2	0.387763		-7.14065	0.200364		-21.3876	1.57837e-06	Down	0	0	4.13679	0.0988577	0	0	0	0	0	0	0	0	--	--	--	--	--	--	Molecular Function: translation elongation factor activity (GO:0003746);|Molecular Function: GTPase activity (GO:0003924);|Molecular Function: GTP binding (GO:0005525);|Cellular Component: cytoplasm (GO:0005737);
TRINITY_DN10691_c0_g1_i1_1	0.298736	0.922466		0.611712	0.804623		1.28295	0.708352		2.65091	0.508139	0.164495	1.51924	1.01939	0.823418	1.93084	1.64764	0.399794	3.13463	4.14689	0	--	--	--	--	--	--	--
TRINITY_DN10692_c0_g1_i1_3	1.39457	0.558516		2.13412	0.1953		2.27756	0.223292		0.131581	0.271807	0.93186	1.75838	0.699699	0.521458	2.65164	1.07585	1.20969	1.39573	3.79039	1.20817	--	--	--	--	--	--	--
TRINITY_DN10693_c0_g1_i1_2	-1.06334	0.00584375	Down	-2.93716	2.2477e-13	Down	-2.03228	0.000504609	Down	6.52584	7.1496	8.2949	2.57874	3.31837	3.1116	0.817776	0.67458	0.854866	2.39277	1.00462	1.66363	--	--	--	--	--	--	Molecular Function: DNA binding (GO:0003677);|Cellular Component: nucleus (GO:0005634);|Biological Process: pollen development (GO:0009555);|Biological Process: auxin-activated signaling pathway (GO:0009734);|Biological Process: auxin biosynthetic process (GO:0009851);|Biological Process: positive regulation of transcription, DNA-templated (GO:0045893);|Molecular Function: metal ion binding (GO:0…
TRINITY_DN10693_c0_g1_i1_3	-0.830114	0.822557		0.889064	0.770339		-0.75023	0.841237		0.625361	2.63028	0.314891	0.945709	0.660214	0	0	2.16769	3.03079	1.44051	0.652443	0	46/79(58.23)	K14432	ABF	ABA responsive element binding factor	ko04075	Plant hormone signal transduction	Molecular Function: DNA binding (GO:0003677);|Molecular Function: DNA-binding transcription factor activity (GO:0003700);|Cellular Component: nucleus (GO:0005634);|Biological Process: regulation of transcription, DNA-templated (GO:0006355);|Biological Process: response to water deprivation (GO:0009414);|Biological Process: response to salt stress (GO:0009651);|Biological Process: response to absc…
TRINITY_DN10694_c0_g1_i1_4	-4.24375	0.138346		-9.68445	0.00025065	Down	-8.84436	0.000436842	Down	0.0792093	4.43273	33.3381	0.13223	1.53689	0	0	0	0	0	0.0771042	0	158/186(84.95)	K02883	RP-L18e, RPL18	large subunit ribosomal protein L18e	ko03010	Ribosome	Biological Process: cytoplasmic translation (GO:0002181);|Molecular Function: structural constituent of ribosome (GO:0003735);|Cellular Component: cytosol (GO:0005829);|Cellular Component: cytosolic large ribosomal subunit (GO:0022625);
TRINITY_DN10695_c0_g1_i1_1	0.615677	0.732223		-0.201074	0.951042		-0.350542	0.921771		0.389892	1.32962	1.83704	2.03413	1.8613	0.663479	1.17415e-11	0.27222	2.16704	2.08787	0	0.544622	--	--	--	--	--	--	--
TRINITY_DN10695_c0_g1_i1_3	-0.16736	0.934685		0.705513	0.521109		0.986495	0.409472		0.800909	0.634427	0.520653	0.257476	0.642111	0.60946	0.814741	0.99343	0.721011	1.00199	1.04554	1.51131	--	--	--	--	--	--	Molecular Function: NADH dehydrogenase (ubiquinone) activity (GO:0008137);|Cellular Component: chloroplast thylakoid membrane (GO:0009535);|Cellular Component: integral component of membrane (GO:0016021);|Biological Process: photosynthesis, light reaction (GO:0019684);|Biological Process: ATP synthesis coupled electron transport (GO:0042773);|Molecular Function: quinone binding (GO:0048038);
TRINITY_DN10696_c0_g1_i1_3	0.724682	0.797504		0.730952	0.801041		1.13491	0.704094		3.20652	0	2.73312	2.53974	2.55459	3.38034	0.487838	2.43885	4.95725	5.70923	6.48367	0.464877	--	--	--	--	--	--	--
TRINITY_DN10697_c0_g1_i1_1	0.955479	0.697382		-0.495429	0.864957		0.414207	0.90295		0.737155	2.12692	0.184284	2.53911	0.781283	1.6782	0.200076	1.17777	0.39474	1.71	0.183879	1.81165	--	--	--	--	--	--	--
TRINITY_DN10697_c0_g1_i1_2	1.59519	0.0332294	Up	2.5608	9.65488e-07	Up	1.09557	0.341851		1.37222	2.03321	1.43457	2.80749	3.40724	6.66388	6.40828	10.2821	6.61987	5.75997	2.08848	1.9743	--	--	--	--	--	--	--
TRINITY_DN10698_c0_g1_i1_3	4.36423	0.529963		7.26155	0.00427085	Up	5.78324	0.0954238		0	0	0	0.727539	0.378941	0	0.296352	3.57107	4.07088	1.8512	0.366569	1.18266	--	--	--	--	--	--	--
TRINITY_DN10699_c0_g1_i1_2	0.0821934	0.898979		0.114241	0.856979		0.00870045	0.991144		7.22449	6.77303	7.92869	7.50893	5.0668	7.21817	8.13234	7.25095	4.15473	7.94227	8.22939	4.71793	--	--	--	--	--	--	Biological Process: box H/ACA snoRNA 3'-end processing (GO:0000495);|Molecular Function: DNA binding (GO:0003677);|Molecular Function: RNA binding (GO:0003723);|Molecular Function: pseudouridylate synthase activity (GO:0004730);|Cellular Component: microtubule (GO:0005874);|Biological Process: endocytosis (GO:0006897);|Molecular Function: pseudouridine synthase activity (GO:0009982);|Biological P…
TRINITY_DN1069_c0_g1_i1_2	6.78152	0.00217371	Up	8.01264	1.50555e-05	Up	6.4221	0.0266958	Up	0	0	0	1.45511	1.80314	1.81248	4.27371	1.66771	5.28236	1.00553	2.89874	0.588945	--	--	--	--	--	--	--
TRINITY_DN10700_c0_g1_i1_3	-2.09666	0.734172		-3.69709	0.535782		-3.98425	0.529686		0	2.50801	0	0	0.439625	0.0703016	0	0	0.125381	0	0.152651	0	80/220(36.36)	K07901	RAB8A, MEL	Ras-related protein Rab-8A	ko04144	Endocytosis	Cellular Component: Golgi membrane (GO:0000139);|Molecular Function: GTPase activity (GO:0003924);|Molecular Function: GTP binding (GO:0005525);|Cellular Component: Golgi stack (GO:0005795);|Cellular Component: Golgi-associated vesicle (GO:0005798);|Cellular Component: trans-Golgi network (GO:0005802);|Cellular Component: cytosol (GO:0005829);|Cellular Component: plasma membrane (GO:0005886);|Bio…
TRINITY_DN10700_c0_g1_i1_4	-3.73651	0.599803		-3.74486	0.538136		0.893093	0.8979		1.54635	0	0	0	0	0	0	0	0	0	0.904486	1.77452	--	--	--	--	--	--	--
TRINITY_DN10702_c0_g1_i1_2	1.46071	0.0104615	Up	0.434554	0.670225		-0.20075	0.866202		2.37605	1.49774	1.34383	4.55388	3.14721	4.44654	1.03432	1.90896	2.65222	1.00074	1.92169	1.28238	--	--	--	--	--	--	Cellular Component: integral component of membrane (GO:0016021);|Molecular Function: myosin binding (GO:0017022);|Cellular Component: transport vesicle (GO:0030133);
TRINITY_DN10703_c0_g1_i1_3	-1.01543	0.730553		-0.107015	0.972515		-0.341482	0.927256		1.49569	1.58323	0.555285	0	0.418228	1.20687	0	0.96457	1.62927	0.454957	2.21985	0	94/169(55.62)	K13459	RPS2	disease resistance protein RPS2	ko04626	Plant-pathogen interaction	--
TRINITY_DN10704_c0_g1_i1_4	0.42047	0.909744		-4.14608	0.270489		-5.39801	0.13974		4.65389	4.19329	0	0.527207	1.25835	9.04533	0	0	0.340204	0	0.181113	0	--	--	--	--	--	--	--
TRINITY_DN10705_c0_g1_i1_3	1.04289	0.730533		0.0799177	0.982677		0.253572	0.961111		0.442905	3.29706	1.25827e-17	1.66353	2.34738	2.50708	1.6394	0.2507	1.26563	1.97584	2.29002	0.000348656	--	--	--	--	--	--	--
TRINITY_DN10706_c0_g1_i1_3	-1.01094	0.44257		-3.6164	3.76445e-06	Down	-6.4949	5.14382e-06	Down	5.00314	16.464	10.6396	1.44023	7.33292	5.0375	0.493307	0.846859	0.756615	0	0.363399	0	--	--	--	--	--	--	Cellular Component: plasma membrane (GO:0005886);|Molecular Function: electron transfer activity (GO:0009055);|Cellular Component: plasmodesma (GO:0009506);|Cellular Component: anchored component of membrane (GO:0031225);|Cellular Component: anchored component of plasma membrane (GO:0046658);
TRINITY_DN10708_c0_g1_i1_3	-2.45564	0.662288		-0.0309582	0.99346		-0.274211	0.951137		0	3.64195	0.180853	0	0	0.717064	1.20174	1.40013	0.49819	0.201081	0.93706	1.75646	--	--	--	--	--	--	--
TRINITY_DN10709_c0_g1_i1_2	1.12259	0.278133		1.2442	0.0829439		0.708328	0.56442		1.6524	1.12473	1.19975	1.90898	1.64227	3.87676	2.75446	2.78701	2.02423	1.13941	3.13885	1.74955	--	--	--	--	--	--	--
TRINITY_DN10709_c0_g2_i1_2	1.8648	0.409455		1.75551	0.424656		1.02309	0.722218		1.16553	1.23822	0	2.45393	3.15799	1.73341	4.6446	0.867094	1.13512	1.21404	2.79241	0.555406	--	--	--	--	--	--	--
TRINITY_DN1070_c0_g1_i2_4	-3.51276	0.105393		-3.15155	0.230905		0.179563	0.94264		1.4662	0.60073	0.803123	0.136563	0	0.0709615	0.256895	0	0	0.38025	0.568251	2.04332	63/152(41.45)	K03260	EIF4G	translation initiation factor 4G	ko03013	RNA transport	Molecular Function: translation initiation factor activity (GO:0003743);|Biological Process: regulation of translation (GO:0006417);
TRINITY_DN10710_c0_g1_i1_2	2.1032	0.0851013		0.824131	0.642948		-2.10803	0.00592469	Down	12.8853	9.77506	3.84548	54.0375	31.5531	5.90387	0.725183	9.53993	25.9293	1.73475	2.44401	1.60635	--	--	--	--	--	--	--
TRINITY_DN10710_c0_g1_i1_4	-7.26082	0.0910026		-7.28094	0.0683441		-7.40328	0.0748742		0	0.878862	4.31626	0	0	0	0	0	0	0	0	0	--	--	--	--	--	--	Molecular Function: phosphoprotein phosphatase activity (GO:0004721);|Biological Process: negative regulation of septation initiation signaling (GO:0031030);|Cellular Component: mitotic spindle pole body (GO:0044732);|Molecular Function: metal ion binding (GO:0046872);|Biological Process: asymmetric protein localization to old mitotic spindle pole body (GO:0061509);|Cellular Component: FAR/SIN/ST…
TRINITY_DN10711_c0_g1_i1_1	-0.836462	0.880856		1.34354	0.673233		2.5993	0.331373		0.793008	0.391057	0	0.168532	0	0.370906	0.314426	1.92739	0.153438	5.01764	0.419693	0.999603	112/117(95.73)	K08486	STX1B_2_3	syntaxin 1B/2/3	ko04130	SNARE interactions in vesicular transport	--
TRINITY_DN10711_c0_g1_i1_4	-1.07937	0.540623		-3.76392	0.0861312		-0.858741	0.522401		2.60308	4.79535	3.388	1.2725	0.332029	2.90741	0.598704	0	0	1.08231	2.35141	2.14426	--	--	--	--	--	--	--
TRINITY_DN10713_c0_g1_i1_3	-3.57862	0.197461		-2.44771	0.254923		-1.75044	0.564399		0.0466681	1.29483	3.98356	0	0.0690554	0.335608	0.439725	0.333149	0.0608745	0	1.06798	0.48261	214/350(61.14)	K02930	RP-L4e, RPL4	large subunit ribosomal protein L4e	ko03010	Ribosome	Biological Process: cytoplasmic translation (GO:0002181);|Molecular Function: structural constituent of ribosome (GO:0003735);|Cellular Component: cytosolic large ribosomal subunit (GO:0022625);
TRINITY_DN10713_c0_g1_i1_4	-2.17566	0.708573		-5.47872	0.324937		-5.60031	0.351318		0	0.434604	3.70432	0	0.849728	0	0	0	0	0	0	0	--	--	--	--	--	--	--
TRINITY_DN10714_c0_g1_i1_1	-0.454187	0.871895		0.841777	0.68213		2.27249	0.253846		1.76953	0.0429424	1.26085	0.767926	0.774573	0.281309	0.572585	2.42326	1.32816	6.39517	0.547122	6.52378	--	--	--	--	--	--	Cellular Component: mitochondrion (GO:0005739);|Cellular Component: mitochondrial inner membrane (GO:0005743);|Molecular Function: alternative oxidase activity (GO:0009916);|Biological Process: alternative respiration (GO:0010230);|Cellular Component: integral component of membrane (GO:0016021);|Molecular Function: metal ion binding (GO:0046872);|Cellular Component: respiratory chain (GO:0070469)…
TRINITY_DN10716_c0_g1_i1_4	-4.84167	0.474241		-5.82656	0.312117		-4.98498	0.415914		0	0	3.33422	0	0.110186	0	0	0	0	0	0.110252	0	144/184(78.26)	K02981	RP-S2e, RPS2	small subunit ribosomal protein S2e	ko03010	Ribosome	Molecular Function: RNA binding (GO:0003723);|Molecular Function: structural constituent of ribosome (GO:0003735);|Cellular Component: plasma membrane (GO:0005886);|Biological Process: translation (GO:0006412);|Cellular Component: plasmodesma (GO:0009506);|Cellular Component: chloroplast (GO:0009507);|Cellular Component: membrane (GO:0016020);|Cellular Component: cytosolic small ribosomal subunit…
TRINITY_DN10717_c0_g1_i1_1	1.43833	0.0380843	Up	2.63511	2.69061e-09	Up	1.59351	0.345655		0.771539	1.24719	0.842574	2.53027	1.79923	2.33976	5.2263	5.17095	4.19611	0.657228	7.08148	0.73508	258/347(74.35)	K01611	speD, AMD1	S-adenosylmethionine decarboxylase [EC:4.1.1.50]	ko00270|ko00330	Cysteine and methionine metabolism|Arginine and proline metabolism	Molecular Function: adenosylmethionine decarboxylase activity (GO:0004014);|Cellular Component: cytosol (GO:0005829);|Biological Process: S-adenosylmethioninamine biosynthetic process (GO:0006557);|Biological Process: spermine biosynthetic process (GO:0006597);|Biological Process: spermidine biosynthetic process (GO:0008295);|Biological Process: plant organ development (GO:0099402);
TRINITY_DN10717_c0_g1_i1_4	-1.91553	0.406871		-0.85341	0.72055		-0.579356	0.848709		1.66988	3.22631	1.72169	0	0.745225	0.690047	1.38681	1.72782	0	0	1.92855	2.29908	--	--	--	--	--	--	--
TRINITY_DN10719_c0_g1_i1_3	3.40577	0.217039		1.43536	0.636837		3.03426	0.15037		0.40104	0.227925	0	4.0921	0.0569827	1.24682	0.0909741	1.02244	0.185262	0.690029	3.11867	0.999215	--	--	--	--	--	--	--
TRINITY_DN10720_c0_g1_i1_1	2.02347	0.0200574	Up	2.60295	0.00051667	Up	2.31261	0.0047648	Up	0.752111	0.826374	0.739263	3.43749	1.98479	2.58617	4.59884	2.19918	4.65673	4.65709	2.55358	3.64327	--	--	--	--	--	--	--
TRINITY_DN10720_c0_g1_i1_3	-1.77332	0.675474		-5.22092	0.3483		-5.34829	0.376432		0	1.85154	1.55567	0.528519	0	0.344513	0	0	0	0	0	0	--	--	--	--	--	--	Biological Process: polysaccharide catabolic process (GO:0000272);|Molecular Function: chitinase activity (GO:0004568);|Biological Process: chitin catabolic process (GO:0006032);|Biological Process: defense response (GO:0006952);|Molecular Function: chitin binding (GO:0008061);|Biological Process: cell wall macromolecule catabolic process (GO:0016998);
TRINITY_DN10721_c0_g1_i1_3	0.452375	0.853018		1.50465	0.346692		1.28132	0.570481		0.512589	0.211819	0.514629	0.394786	0.417667	0.499689	0.710983	0.596191	1.46413	0.791616	1.85679	0.20567	--	--	--	--	--	--	--
TRINITY_DN10722_c0_g1_i1_1	-1.56233	0.377951		-1.73472	0.154624		-1.63756	0.127845		21.4666	7.22074	7.95853	7.68508	0.808257	1.51823	5.09202	3.23439	0.78605	2.50014	5.77779	2.71875	--	--	--	--	--	--	--
TRINITY_DN10725_c0_g1_i1_1	2.88309	0.270751		0.644152	0.866937		-1.63651	0.767767		0.412591	0.108361	0.102747	2.9988	0.454964	0.21153	0	0.643823	0.211071	0	0	0.19278	--	--	--	--	--	--	--
TRINITY_DN10726_c0_g1_i1_4	-7.29757	0.105851		-7.31961	0.0802021		-7.4406	0.0866796		0	0.360046	5.4411	0	0	0	0	0	0	0	0	0	--	--	--	--	--	--	--
TRINITY_DN10727_c0_g1_i1_2	1.16624	0.791496		0.0812748	0.987649		-0.571852	0.915279		0.74576	1.19748	3.15462e-26	0.00897564	2.51913	1.08219	1.58647	0	0.173331	0.99866	0.288486	0	--	--	--	--	--	--	--
TRINITY_DN10728_c0_g1_i1_3	0.788778	0.871676		1.40585	0.754475		-1.9259	0.797813		0.808037	0	0	0.467662	0.274306	0.396663	0.0730338	1.58376	0.0734909	0	0.196083	0	--	--	--	--	--	--	--
TRINITY_DN10729_c0_g1_i1_3	-6.29702	0.209571		-6.30943	0.164278		-6.43717	0.184741		0	4.45426	3.21986	0	5.53118e-08	0	0	0	0	0	0	0	--	--	--	--	--	--	Biological Process: activation of MAPK activity involved in osmosensory signaling pathway (GO:0000169);|Biological Process: activation of MAPK activity (GO:0000187);|Molecular Function: protein kinase activity (GO:0004672);|Molecular Function: protein serine/threonine kinase activity (GO:0004674);|Molecular Function: MAP kinase kinase activity (GO:0004708);|Molecular Function: ATP binding (GO:000…
TRINITY_DN10729_c0_g1_i1_4	-0.717775	0.842451		-0.699699	0.758834		-4.0188	0.153242		0.799913	7.6071	4.07325	0	0.837211	6.42044	0.762181	0.757598	4.62282	0	0	0.724662	--	--	--	--	--	--	--
TRINITY_DN1072_c0_g1_i1_1	#NUM!			6.04197	0.0276512	Up	3.96527	0.268828		1.74637e-57	7.94903e-56	0.0396651	4.14272e-56	4.48707e-72	3.37715e-56	0.0361872	0.617046	2.11661	0.3997	0.0831956	0.307074	--	--	--	--	--	--	Molecular Function: DNA binding (GO:0003677);|Molecular Function: DNA-binding transcription factor activity (GO:0003700);|Cellular Component: nucleus (GO:0005634);|Biological Process: response to water deprivation (GO:0009414);|Biological Process: abscisic acid-activated signaling pathway (GO:0009738);|Biological Process: negative regulation of abscisic acid-activated signaling pathway (GO:000978…
TRINITY_DN1072_c0_g1_i1_2	0.215761	0.954382		0.8364	0.61916		0.265921	0.912565		2.09389	1.69041	0.259237	0	2.00243	2.14108	2.80347	1.11789	1.83683	1.80976	1.36014	1.3431	--	--	--	--	--	--	--
TRINITY_DN1072_c0_g1_i1_3	-4.81696	0.480523		-1.58642	0.815214		-4.95473	0.41998		0	2.31643	0	0	0	0	0	0	0.628465	0	0	0	47/109(43.12)	K10364	CAPZA	capping protein (actin filament) muscle Z-line, alpha	ko04144	Endocytosis	--
TRINITY_DN10730_c0_g1_i1_3	-2.01871	0.713566		-3.6009	0.380994		-1.72703	0.616758		1.43653	3.68556	0	0	1.09151	0	0.396836	0	0	1.1583	0.158832	0.166337	--	--	--	--	--	--	Molecular Function: RNA binding (GO:0003723);|Molecular Function: mRNA binding (GO:0003729);|Cellular Component: nucleus (GO:0005634);|Cellular Component: cytoplasm (GO:0005737);|Biological Process: mRNA catabolic process (GO:0006402);|Biological Process: flower development (GO:0009908);|Biological Process: photoperiodism, flowering (GO:0048573);|Cellular Component: ribonucleoprotein complex (GO:…
TRINITY_DN10730_c0_g2_i1_3	-1.48812	0.526933		-6.5798	0.00765591	Down	-0.518509	0.809942		1.33984	2.89334	0.516428	0.0610983	1.13914	0.191633	0	0	0	1.59698	0.40024	1.03603	68/191(35.60)	K13126	PABPC	polyadenylate-binding protein	ko03013|ko03015|ko03018	RNA transport|mRNA surveillance pathway|RNA degradation	Biological Process: nuclear-transcribed mRNA catabolic process, nonsense-mediated decay (GO:0000184);|Cellular Component: P-body (GO:0000932);|Molecular Function: mRNA binding (GO:0003729);|Cellular Component: nucleus (GO:0005634);|Cellular Component: cytoplasm (GO:0005737);|Molecular Function: poly(U) RNA binding (GO:0008266);|Cellular Component: cytoplasmic stress granule (GO:0010494);|Biologic…
TRINITY_DN10731_c0_g1_i1_4	-2.86303	0.428722		-0.810577	0.84264		0.0257348	0.992295		1.09888	0.575971	0.793546	0.2838	0	0	1.28309	0	0	0.582387	1.25643	0.54912	--	--	--	--	--	--	--
TRINITY_DN10732_c0_g1_i1_3	-4.64695	0.497819		-4.65155	0.428709		-3.02962	0.657603		0	2.6022	0	0	0	0	0	0	0	0	0.336476	0	--	--	--	--	--	--	--
TRINITY_DN10732_c0_g1_i1_4	-0.036051	0.983511		0.027213	0.986829		-0.0109855	0.995088		2.2827	2.43878	6.85695	3.05244	2.20806	4.63778	5.35451	2.06329	2.54154	4.97373	2.08127	3.88366	--	--	--	--	--	--	--
TRINITY_DN10733_c0_g1_i1_2	-2.12896	0.362593		-5.99337	0.00756935	Down	-7.93594	4.08739e-05	Down	0.0742623	25.3122	73.4858	6.25244	3.50257	10.3376	0.0170824	1.1757	0.0987389	0.291996	0.103337	0	--	--	--	--	--	--	--
TRINITY_DN10734_c0_g1_i1_2	-0.50609	0.762232		-1.9507	0.336047		-1.56239	0.324514		1.35457	3.31399	2.02847	1.33063	1.03069	1.60118	0.89818	0	0.577017	0.999969	0.620178	0.636791	--	--	--	--	--	--	--
TRINITY_DN10735_c0_g1_i1_4	-0.344235	0.374575		-0.414373	0.144694		-0.446313	0.101386		28.5248	25.1783	27.3064	16.2054	20.6144	17.4341	19.4798	16.2498	13.9709	17.5039	19.7716	18.6782	--	--	--	--	--	--	--
TRINITY_DN10736_c0_g1_i1_2	1.52251	0.092399		1.7154	0.026803	Up	1.46871	0.0585573		1.91994	1.51157	0.627104	3.41868	4.24354	2.04439	5.70549	2.43109	2.79658	4.44695	3.02342	2.99772	--	--	--	--	--	--	--
TRINITY_DN10736_c0_g1_i1_3	-1.0484	0.421424		-1.67444	0.15217		-0.78841	0.52232		6.58233	2.77916	7.05867	1.33143	3.22928	2.15138	2.48893	0.849422	0.829585	2.79954	2.20407	4.01211	--	--	--	--	--	--	--
TRINITY_DN10736_c0_g1_i1_4	-1.14443	0.804434		-2.60079	0.577913		-1.68545	0.778616		0.0329804	1.26505	1.18837	0.497126	0.34896	2.279e-10	8.73486e-25	1.68881e-08	0.345921	0.720847	0.000161618	1.93739e-10	--	--	--	--	--	--	--
TRINITY_DN10737_c0_g1_i1_1	0.80271	0.0127753		1.29484	1.20434e-08	Up	1.6021	6.16295e-06	Up	90.9036	88.5078	64.2372	126.086	122.096	110.699	173.281	152.455	158.999	176.065	219.037	296.599	--	--	--	--	--	--	Molecular Function: GTPase activity (GO:0003924);|Molecular Function: GTP binding (GO:0005525);|Cellular Component: endosome (GO:0005768);|Cellular Component: plasma membrane (GO:0005886);|Biological Process: intracellular protein transport (GO:0006886);|Biological Process: Rab protein signal transduction (GO:0032482);
TRINITY_DN10737_c0_g1_i1_2	-0.742863	0.0647521		-1.36903	0.000181908	Down	-0.313406	0.526009		15.9416	23.4554	17.5848	9.0751	9.66475	10.3681	6.19814	6.81353	4.99334	13.2298	14.5515	15.4332	--	--	--	--	--	--	--
TRINITY_DN10737_c0_g1_i1_4	-0.525744	0.903905		-0.821828	0.862827		0.0236672	0.995694		4.40818	0.200073	0	1.16784	0.379138	1.10771	1.87657	0.336606	0	1.89051	1.90328	0.437563	44/67(65.67)	K02943	RP-LP2, RPLP2	large subunit ribosomal protein LP2	ko03010	Ribosome	Molecular Function: structural constituent of ribosome (GO:0003735);|Cellular Component: ribosome (GO:0005840);|Biological Process: translational elongation (GO:0006414);|Molecular Function: identical protein binding (GO:0042802);|Biological Process: protein homooligomerization (GO:0051260);|Biological Process: protein heterooligomerization (GO:0051291);
TRINITY_DN10738_c0_g1_i1_3	-3.63533	0.444382		0.41762	0.923403		-3.94466	0.372586		1.26557	7.92208	0	0	0	0.62369	0	2.76961	6.62885	0.617048	0	0	49/54(90.74)	K14432	ABF	ABA responsive element binding factor	ko04075	Plant hormone signal transduction	Molecular Function: DNA binding (GO:0003677);|Molecular Function: DNA-binding transcription factor activity (GO:0003700);|Cellular Component: nucleus (GO:0005634);|Biological Process: regulation of transcription, DNA-templated (GO:0006355);|Biological Process: response to water deprivation (GO:0009414);|Biological Process: response to salt stress (GO:0009651);|Biological Process: response to absc…
TRINITY_DN1073_c0_g1_i1_3	-1.96914	0.610298		1.54102	0.387812		1.60546	0.414821		1.36302	0.72909	1.36712	0	0.682405	2.87091e-12	0.289392	3.87846	3.83219	2.03871	7.49969	0.612733	--	--	--	--	--	--	--
TRINITY_DN10740_c0_g1_i1_4	-2.29473	0.386518		-4.19309	0.0982349		-2.48414	0.325151		0.179699	0.188588	4.7199	0.0919342	0.474881	0.361599	0	0.0903945	0.0892248	0.59321	0.0886633	0.179346	--	--	--	--	--	--	Cellular Component: cytoplasm (GO:0005737);|Cellular Component: cytoskeleton (GO:0005856);|Molecular Function: actin filament binding (GO:0051015);|Biological Process: actin filament bundle assembly (GO:0051017);|Biological Process: actin filament capping (GO:0051693);
TRINITY_DN10743_c0_g1_i1_3	1.09211	0.568767		0.22025	0.88765		-1.84822	0.310782		0.883835	0.980317	1.91415	4.19665	0.363669	2.2423	0.780764	1.28588	1.49005	0.517798	0.471337	0.0965581	--	--	--	--	--	--	--
TRINITY_DN10744_c0_g1_i1_4	-1.55354	0.62794		-6.92396	0.00484466	Down	-7.9042	0.00156808	Down	0.0423937	3.2048	6.6993	0.147462	2.67664	0.0197462	0.0683529	0	0	0	0.0416429	0	--	--	--	--	--	--	Cellular Component: mitochondrion (GO:0005739);|Biological Process: mitochondrial membrane organization (GO:0007006);|Cellular Component: membrane (GO:0016020);
TRINITY_DN10745_c0_g1_i2_1	-0.561947	0.612701		-1.30019	0.147718		0.467648	0.745248		1.73057	5.76748	6.1796	2.17837	3.12279	2.67048	1.29288	1.94548	1.31167	10.1248	2.29187	5.45188	--	--	--	--	--	--	Biological Process: sphingolipid metabolic process (GO:0006665);|Molecular Function: methyltransferase activity (GO:0008168);|Biological Process: lipid biosynthetic process (GO:0008610);|Cellular Component: integral component of membrane (GO:0016021);
TRINITY_DN10746_c0_g1_i1_4	-2.79814	0.556611		-7.87111	0.0323701	Down	-7.99362	0.034069	Down	0	2.30831	10.3355	0	1.54508	0	0	0	0	0	0	0	--	--	--	--	--	--	--
TRINITY_DN10746_c0_g1_i2_2	-0.12888	0.873453		-0.681289	0.351268		-0.0311544	0.970568		4.13017	3.42013	3.0771	2.82158	2.36557	3.16632	2.43274	1.98301	1.06087	3.25335	3.32227	3.16616	--	--	--	--	--	--	Molecular Function: DNA-binding transcription factor activity (GO:0003700);|Cellular Component: nucleus (GO:0005634);|Biological Process: regulation of transcription, DNA-templated (GO:0006355);|Molecular Function: sequence-specific DNA binding (GO:0043565);
TRINITY_DN10747_c0_g1_i1_2	0.119708	0.956443		0.605574	0.602679		0.853644	0.547183		1.90502	1.51754	1.92386	1.00056	3.24537	0.59602	2.88369	2.83103	0.916062	5.58386	1.79086	1.49221	--	--	--	--	--	--	--
TRINITY_DN10748_c0_g1_i1_1	0.607314	0.936145		1.87502	0.59764		2.49058	0.465548		0.599709	0	0	0	0.207986	0.586116	0.599277	0.198257	0.965357	1.85065	0.479277	0.743925	--	--	--	--	--	--	Molecular Function: ATP binding (GO:0005524);|Cellular Component: chloroplast stroma (GO:0009570);
TRINITY_DN10748_c0_g2_i1_1	-0.376274	0.882125		-0.367691	0.875596		1.30324	0.414943		0.402419	0.567088	0.38856	0.164119	0.430048	0.271237	0.134697	0.134394	0.514779	1.15342	1.43966	0.479425	--	--	--	--	--	--	Molecular Function: ATP binding (GO:0005524);|Cellular Component: chloroplast stroma (GO:0009570);
TRINITY_DN1074_c0_g1_i1_1	0.46101	0.842557		0.526293	0.800078		0.204683	0.93641		1.79358	1.35197	0.520249	1.28069	2.43345	0.506638	2.02651	0.25474	1.96672	1.17631	0.506511	2.3263	--	--	--	--	--	--	--
TRINITY_DN10751_c0_g1_i1_4	-5.55347	0.375015		-5.57471	0.30952		-5.6962	0.336376		0	0.305483	2.39827	0	0	0	0	0	0	0	0	0	114/208(54.81)	K17906	ATG2	autophagy-related protein 2	ko04136	Autophagy - other	Cellular Component: late endosome (GO:0005770);|Biological Process: protein transport (GO:0015031);|Biological Process: autophagy of peroxisome (GO:0030242);
TRINITY_DN10752_c0_g1_i1_1	-3.9369	0.577464		0.97199	0.869189		3.8737	0.237348		0.470842	0.741718	0	0	0	0	0	0	1.80515	15.0422	1.40697	0	77/128(60.16)	K02951	RP-S12e, RPS12	small subunit ribosomal protein S12e	ko03010	Ribosome	Molecular Function: structural constituent of ribosome (GO:0003735);|Cellular Component: ribosome (GO:0005840);|Biological Process: translation (GO:0006412);
TRINITY_DN10754_c0_g1_i1_2	0.0906766	0.963954		0.539162	0.848074		-6.55865	0.0107295	Down	0.412636	1.24022	0.687086	0.758325	0.31028	1.10917	0.855535	1.94153	4.17081e-16	1.12117e-24	1.66539e-22	3.92263e-25	--	--	--	--	--	--	--
TRINITY_DN10755_c0_g1_i1_3	-1.18631	0.392633		-2.29335	0.108639		-0.815015	0.467516		1.41642	3.95497	2.11445	0.678199	0.4858	1.73269	0.073243	0.507451	0.64089	1.49588	1.37899	1.18001	--	--	--	--	--	--	--
TRINITY_DN10755_c0_g1_i1_4	-2.51549	0.546171		-2.31351	0.462165		-0.587677	0.877496		0	0.437716	6.43882	0.794642	0	0.276704	0.13238	0.133317	0.807896	1.1267	2.11847	1.12396	--	--	--	--	--	--	--
TRINITY_DN10756_c0_g1_i1_3	#NUM!			3.46291	0.450047		2.382	0.743094		0.397576	0	0	0	0	0.419464	0	2.22216	0.420617	0	1.62786	0	--	--	--	--	--	--	--
TRINITY_DN10756_c0_g1_i1_4	-5.34892	0.428592		-5.372	0.354371		-5.49219	0.367571		0	0	3.56286	0	0	0	0	0	0	0	0	0	--	--	--	--	--	--	Cellular Component: Golgi membrane (GO:0000139);|Cellular Component: plasma membrane (GO:0005886);|Biological Process: (1->6)-beta-D-glucan biosynthetic process (GO:0006078);|Molecular Function: glucosidase activity (GO:0015926);|Cellular Component: integral component of membrane (GO:0016021);|Cellular Component: transport vesicle (GO:0030133);|Cellular Component: integral component of endoplasmi…
TRINITY_DN10758_c0_g1_i1_4	-4.60154	0.272011		-7.57589	0.0506206		-5.23876	0.162164		0	0.492865	3.16143	0	0.121042	0	0	0	0	0	0	0.0836236	--	--	--	--	--	--	--
TRINITY_DN10759_c0_g1_i1_2	-0.379926	0.940826		-0.709358	0.87837		-0.82068	0.871529		5.45823	6.6921e-74	0	0.986996	1.3481	1.04482	1.58668	0.991294	0.186234	0.246817	1.41535	1.01678	--	--	--	--	--	--	--
TRINITY_DN10759_c0_g1_i1_3	0.629015	0.586781		1.19751	0.128478		1.19514	0.347643		23.6287	14.7694	8.00735	25.527	9.01643	26.2924	18.3236	29.4656	36.5125	8.40841	28.8526	60.7148	--	--	--	--	--	--	--
TRINITY_DN10761_c0_g1_i1_2	-1.47619	0.00669425	Down	-2.99814	2.48585e-13	Down	-3.46726	1.50196e-23	Down	37.6534	56.4012	47.795	10.0331	10.1784	24.7413	3.7334	4.24893	6.30993	3.5116	3.90692	4.65394	--	--	--	--	--	--	Molecular Function: DNA binding (GO:0003677);|Molecular Function: DNA-binding transcription factor activity (GO:0003700);|Cellular Component: nucleus (GO:0005634);|Biological Process: gibberellic acid mediated signaling pathway (GO:0009740);|Biological Process: brassinosteroid mediated signaling pathway (GO:0009742);|Biological Process: regulation of growth (GO:0040008);|Molecular Function: prote…
TRINITY_DN10762_c0_g1_i1_3	-1.56609	0.668614		0.499692	0.864771		0.372825	0.943681		0	1.05053	1.63464	0.190177	0.410515	0.199597	1.52491	0.951198	0.549281	2.60647	0.672826	0	--	--	--	--	--	--	--
TRINITY_DN10762_c0_g1_i1_4	-4.61209	0.501815		-4.61826	0.43287		0.528926	0.906989		0.974369	1.31364	8.85553e-22	0.0444607	0	0	0	0	0	0.12331	0.169118	2.62423	--	--	--	--	--	--	--
TRINITY_DN10763_c0_g1_i1_1	0.721859	0.497819		0.954897	0.28594		0.741271	0.422857		0.870793	1.95291	1.45908	1.17803	1.61308	3.38394	1.48905	1.88435	3.25926	1.91854	1.72332	3.05029	--	--	--	--	--	--	--
TRINITY_DN10763_c0_g1_i1_3	#NUM!			4.28019	0.473419		6.64593	0.266591		0	0	0	0.163792	7.71744e-113	0	0	0.570026	0	0	3.43945	0	186/226(82.30)	K13953	adhP	alcohol dehydrogenase, propanol-preferring [EC:1.1.1.1]	ko00010|ko00071|ko00350	Glycolysis / Gluconeogenesis|Fatty acid degradation|Tyrosine metabolism	Molecular Function: alcohol dehydrogenase (NAD) activity (GO:0004022);|Cellular Component: cytoplasm (GO:0005737);|Biological Process: ethanol metabolic process (GO:0006067);|Biological Process: NADH oxidation (GO:0006116);|Molecular Function: zinc ion binding (GO:0008270);
TRINITY_DN10764_c0_g1_i1_1	-1.52015	0.037746	Down	-1.92797	0.0897084		-2.55653	3.47981e-05	Down	15.8096	8.25841	5.88374	2.72728	3.89415	2.08027	0.49439	1.42264	4.16926	1.96292	1.10601	1.65348	--	--	--	--	--	--	Biological Process: defense response to oomycetes (GO:0002229);|Molecular Function: DNA-binding transcription factor activity (GO:0003700);|Cellular Component: nucleus (GO:0005634);|Biological Process: regulation of transcription, DNA-templated (GO:0006355);|Biological Process: response to bacterium (GO:0009617);|Biological Process: plant-type hypersensitive response (GO:0009626);|Biological Proc…
TRINITY_DN10764_c0_g1_i1_3	0.897939	0.853356		0.818489	0.89149		1.8136	0.80566		1.87384	0	0	1.1228	0.600232	1.15197	0.519458	2.19969	0	0	6.32665	0	--	--	--	--	--	--	--
TRINITY_DN10765_c0_g1_i1_3	1.56892	0.706776		0.344696	0.953938		1.0456	0.812728		3.16144	7.39601e-24	0.871941	6.64942	2.50948	4.40594e-12	0	3.96223	0	4.47599	3.08753	0	--	--	--	--	--	--	--
TRINITY_DN10766_c0_g1_i1_2	2.92558	0.144484		1.90634	0.586122		1.26737	0.788665		0.475453	0	0.980838	4.39827	1.55584	3.04079	3.30429	0	1.04301	0	2.81675	0.456123	--	--	--	--	--	--	--
TRINITY_DN10768_c0_g1_i1_3	-0.394423	0.744471		-0.135728	0.897504		-0.11946	0.933708		2.04742	2.2676	2.22987	1.98922	0.874793	1.37028	2.02069	1.93017	1.00285	1.01397	2.75342	1.90777	--	--	--	--	--	--	--
TRINITY_DN10768_c0_g1_i2_1	0.434718	0.293783		-0.146175	0.681971		0.0283896	0.958438		9.23494	7.55676	8.6732	10.4624	9.70244	8.95082	7.11723	5.78156	5.83898	9.04799	7.70231	7.62631	386/446(86.55)	K14399	CLP1, HERB	polyribonucleotide 5'-hydroxyl-kinase [EC:2.7.1.78]	ko03015	mRNA surveillance pathway	Molecular Function: ATP binding (GO:0005524);|Cellular Component: nucleus (GO:0005634);|Cellular Component: mRNA cleavage factor complex (GO:0005849);|Biological Process: mRNA polyadenylation (GO:0006378);|Biological Process: tRNA splicing, via endonucleolytic cleavage and ligation (GO:0006388);|Biological Process: mRNA processing (GO:0006397);|Biological Process: flower development (GO:0009908);…
TRINITY_DN10769_c0_g1_i1_3	-0.889151	0.417248		-0.910777	0.535845		0.424002	0.708341		7.14662	4.71028	2.3395	2.43251	1.13498	2.9597	3.74235	2.27146	0.241169	4.07446	9.53551	4.30124	110/300(36.67)	K00002	AKR1A1, adh	alcohol dehydrogenase (NADP+) [EC:1.1.1.2]	ko00010|ko00040|ko00561	Glycolysis / Gluconeogenesis|Pentose and glucuronate interconversions|Glycerolipid metabolism	Molecular Function: alditol:NADP+ 1-oxidoreductase activity (GO:0004032);|Cellular Component: nucleus (GO:0005634);|Cellular Component: cytosol (GO:0005829);|Molecular Function: alcohol dehydrogenase (NADP+) activity (GO:0008106);|Molecular Function: oxidoreductase activity (GO:0016491);
TRINITY_DN1076_c0_g1_i2_4	-1.11668	0.594571		-6.30644	0.00665682	Down	-6.42136	0.0118797	Down	2.3386	1.17781	1.7665	0.573085	1.32508	0.0709241	0	0	0	0	0	0	--	--	--	--	--	--	Biological Process: metal ion transport (GO:0030001);|Molecular Function: metal ion binding (GO:0046872);
TRINITY_DN10770_c0_g1_i1_2	-1.4976	1.96391e-07	Down	-1.38963	4.01457e-05	Down	-1.78684	1.42569e-05	Down	23.127	23.6539	30.087	6.67425	7.36005	9.42817	6.90969	9.36831	7.55446	7.50359	8.96954	4.69839	--	--	--	--	--	--	--
TRINITY_DN10770_c0_g1_i1_3	-0.713909	0.928586		-2.68913	0.678499		0.417833	0.961068		0	1.28759	0	0.433444	0.252508	0	0.220588	0	0	0	1.67982	0	--	--	--	--	--	--	Molecular Function: acid phosphatase activity (GO:0003993);|Cellular Component: extracellular region (GO:0005576);|Cellular Component: mitochondrion (GO:0005739);|Cellular Component: mitochondrial envelope (GO:0005740);|Cellular Component: endosome (GO:0005768);|Cellular Component: Golgi apparatus (GO:0005794);|Cellular Component: trans-Golgi network (GO:0005802);|Biological Process: regulation o…
TRINITY_DN10770_c0_g1_i1_4	-2.31843	0.556611		-2.46368	0.345486		-2.97925	0.510818		0	1.06162	4.85693	0	0.192354	0.913082	0.341141	0.435259	0.169626	0	0.789887	0	--	--	--	--	--	--	--
TRINITY_DN10771_c0_g1_i1_1	#NUM!			8.77429	5.7015e-05	Up	6.5516	0.0181734	Up	0	0	0	0	0	0	1.10667	2.23301	13.2898	2.34641	0.498411	1.30405	126/171(73.68)	K02638	petE	plastocyanin	ko00195	Photosynthesis	Molecular Function: copper ion binding (GO:0005507);|Molecular Function: electron transfer activity (GO:0009055);|Cellular Component: chloroplast thylakoid membrane (GO:0009535);
TRINITY_DN10772_c0_g1_i1_4	-1.60015	0.685981		-0.557499	0.837226		-0.515747	0.885559		4.88069	0	6.23452	1.46257	1.47974	0	2.04751	2.11745	2.09059	1.46411	0.633911	5.08707	--	--	--	--	--	--	--
TRINITY_DN10773_c0_g1_i1_2	-0.0868191	0.930659		0.681005	0.283455		-0.125697	0.91506		3.04772	3.50942	3.89731	2.4066	2.34839	3.80259	3.69665	5.82379	4.1682	4.01387	3.18133	1.8916	114/200(57.00)	K14398	CPSF6_7	cleavage and polyadenylation specificity factor subunit 6/7	ko03015	mRNA surveillance pathway	--
TRINITY_DN10773_c0_g1_i1_4	-6.14856	0.353095		-6.17169	0.281582		-6.2919	0.29717		0	0	4.05077	0	0	0	0	0	0	0	0	0	--	--	--	--	--	--	--
TRINITY_DN10775_c0_g1_i1_4	-5.20938	0.0134217	Down	-3.2512	0.0123466	Down	-5.41856	0.0095868	Down	4.7932	1.30449	4.43321	0.249658	0	0	0.228323	0.46065	0.221063	0	0.239893	0	--	--	--	--	--	--	Molecular Function: zinc ion transmembrane transporter activity (GO:0005385);|Cellular Component: plasma membrane (GO:0005886);|Biological Process: zinc ion transport (GO:0006829);|Cellular Component: integral component of membrane (GO:0016021);|Biological Process: zinc ion transmembrane transport (GO:0071577);
TRINITY_DN10776_c0_g1_i1_2	0.808043	0.674856		1.02381	0.510986		0.334303	0.912226		1.42126	3.07537	0.283123	1.61734	1.90753	3.84432	3.43318	1.53404	3.05579	4.54375	0.838276	0.278983	--	--	--	--	--	--	--
TRINITY_DN10776_c0_g1_i1_4	0.958279	0.681633		-0.0136154	0.995948		-0.464516	0.925808		0.45034	0.814613	0.631205	0.0924	1.40159	1.81663	1.08759	0.475208	0.0888421	0	1.37695	1.5877e-11	--	--	--	--	--	--	--
TRINITY_DN10777_c0_g1_i1_4	-0.552232	0.82413		-4.69225	0.0298379	Down	-1.21393	0.463155		2.27758	0.792296	0.766801	0.0476402	0.907775	1.36598	0	0	0.093416	0.938362	0.278469	0.29238	148/247(59.92)	K02936	RP-L7Ae, RPL7A	large subunit ribosomal protein L7Ae	ko03010	Ribosome	Biological Process: maturation of LSU-rRNA (GO:0000470);|Molecular Function: RNA binding (GO:0003723);|Biological Process: translation (GO:0006412);|Cellular Component: cytosolic large ribosomal subunit (GO:0022625);
TRINITY_DN10778_c0_g1_i1_1	0.202307	0.955004		5.18297	0.000228462	Up	2.5188	0.208704		0.433072	0.100873	0.1949	0.0900553	0.195911	0.445125	1.18575	3.97218	15.0303	2.35954	0.283546	1.09308	--	--	--	--	--	--	Cellular Component: nucleosome (GO:0000786);|Molecular Function: DNA binding (GO:0003677);|Cellular Component: nucleus (GO:0005634);|Molecular Function: protein heterodimerization activity (GO:0046982);
TRINITY_DN10778_c0_g1_i1_4	-2.11635	0.713397		-3.17162	0.485052		-1.52686	0.803745		4.40124	0	0.486085	0	0	0.986292	0	0.477952	0	0	0	1.50522	--	--	--	--	--	--	--
TRINITY_DN1077_c0_g1_i1_1	1.73844	0.672801		2.32428	0.285095		2.24445	0.377387		0	0.838618	0.507435	2.64661	0.871378	0	1.35983	0.544457	3.23911	2.27552	0.238564	3.05574	--	--	--	--	--	--	--
TRINITY_DN1077_c0_g1_i1_4	-3.67577	0.455253		-6.23471	0.205902		-6.35601	0.228168		0	0.309787	3.53046	0	0.300089	0	0	0	0	0	0	0	179/202(88.61)	K17103	CHO1, pssA	CDP-diacylglycerol---serine O-phosphatidyltransferase [EC:2.7.8.8]	ko00260|ko00564	Glycine, serine and threonine metabolism|Glycerophospholipid metabolism	Molecular Function: CDP-diacylglycerol-serine O-phosphatidyltransferase activity (GO:0003882);|Cellular Component: cytoplasm (GO:0005737);|Cellular Component: endoplasmic reticulum membrane (GO:0005789);|Cellular Component: cytosol (GO:0005829);|Biological Process: phosphatidylethanolamine biosynthetic process (GO:0006646);|Biological Process: phosphatidylserine biosynthetic process (GO:0006659);…
TRINITY_DN10780_c0_g1_i1_3	-5.21143	0.175815		-7.16165	0.0677475		-7.2898	0.0749007		0	9.68531	6.0893	0	0.413326	0	0	0	0	0	0	0	--	--	--	--	--	--	--
TRINITY_DN10783_c0_g1_i1_2	2.59536	0.29331		0.7672	0.859327		-0.41058	0.941045		0.546024	1.14194	0	1.14592	1.12351	7.19798	0	0.293146	1.97771	0.303369	1.02369	4.74795e-18	--	--	--	--	--	--	--
TRINITY_DN10784_c0_g1_i1_4	-2.51987	0.617956		-7.20614	0.0793062		-7.32789	0.0866796		0	0.849752	6.00307	0	1.02415	0	0	0	0	0	0	0	--	--	--	--	--	--	--
TRINITY_DN10786_c0_g1_i1_1	1.47563	0.532439		0.539459	0.836459		2.01362	0.286346		0.265579	0.460841	0.0891711	1.03138	0.273161	0.517058	0.24577	0.164319	0.494144	1.44511	0.662657	0.836338	--	--	--	--	--	--	--
TRINITY_DN10786_c0_g1_i1_3	-2.03426	0.0413246	Down	-2.33118	0.0804749		-0.568086	0.603688		10.6704	8.62856	12.5116	3.15731	0.798443	2.62549	0.789786	3.88994	0.376811	3.02354	9.77539	7.33751	--	--	--	--	--	--	--
TRINITY_DN10788_c0_g1_i1_2	4.63733	0.332297		5.01726	0.38988		#NUM!			0	0	0	0.519358	0.288067	1.08507	0	2.41035	0	0.349608	0	0	--	--	--	--	--	--	--
TRINITY_DN10788_c0_g1_i1_3	6.04066	0.06664		5.49899	0.115419		3.77241	0.565147		1.7943e-20	0.0328579	0	0.732287	1.77275	0.292644	0.266221	1.30846	0.290619	4.59905e-08	0.211206	0.43138	--	--	--	--	--	--	--
TRINITY_DN10789_c0_g1_i1_2	1.05311	0.728965		0.192015	0.952962		0.364934	0.946028		0.771726	0.784538	0.598974	0	2.40942	1.4626	1.7324	0.273238	0	2.57732	0	0	--	--	--	--	--	--	--
TRINITY_DN10789_c0_g1_i1_4	-3.06813	0.55513		-5.37848	0.331594		-3.15977	0.524642		0	0.828704	3.5222	0	0	0.522427	0	0	0	0	0.556079	0	38/103(36.89)	K03869	CUL3	cullin 3	ko04120	Ubiquitin mediated proteolysis	--
TRINITY_DN10790_c0_g1_i1_3	1.00014	0.598374		0.742932	0.733746		2.16959	0.309207		0.486464	0.314032	0.313326	0.600449	0.304699	0.887076	0.654535	0.741687	0.06022	0.476755	3.8866	0.264561	--	--	--	--	--	--	--
TRINITY_DN10790_c0_g1_i1_4	-0.945446	0.878944		-4.48877	0.243118		-3.345	0.443694		0	1.80723	9.8993	4.9552	0	0	0	0	0.460334	1.12319	0	0	75/116(64.66)	K02964	RP-S18e, RPS18	small subunit ribosomal protein S18e	ko03010	Ribosome	Biological Process: cytoplasmic translation (GO:0002181);|Molecular Function: structural constituent of ribosome (GO:0003735);|Cellular Component: cytosol (GO:0005829);|Molecular Function: rRNA binding (GO:0019843);|Cellular Component: cytosolic small ribosomal subunit (GO:0022627);|Biological Process: ribosome biogenesis (GO:0042254);
TRINITY_DN10794_c0_g1_i1_4	-5.6384	0.402243		-5.6615	0.327622		-5.7817	0.341889		0	0	5.47218	0	0	0	0	0	0	0	0	0	--	--	--	--	--	--	--
TRINITY_DN10795_c0_g1_i1_1	1.02507	0.555682		-1.93396	0.308985		-3.58834	0.261093		0.466671	1.51486	0.696806	2.39152	0.93601	1.16918	0.215795	0.108771	0.313483	0.186891	1.29164e-26	0	--	--	--	--	--	--	--
TRINITY_DN10796_c0_g1_i1_1	2.66743	0.0557671		2.27134	0.156295		3.07271	0.0141434	Up	0.118257	0.502303	0.349395	1.37041	2.05031	1.82072	2.3538	0.734968	0.851081	2.8004	2.75617	2.20628	--	--	--	--	--	--	--
TRINITY_DN10796_c0_g1_i1_4	-4.03234	0.444422		-5.01442	0.38988		-5.13652	0.401309		0	0.445569	2.56252	0	0.216866	0	0	0	0	0	0	0	--	--	--	--	--	--	--
TRINITY_DN1079_c0_g1_i1_4	-6.50452	0.212986		-6.52637	0.16658		-6.64747	0.184136		0	0.520413	6.41095	0	0	0	0	0	0	0	0	0	99/150(66.00)	K00587	ICMT, STE14	protein-S-isoprenylcysteine O-methyltransferase [EC:2.1.1.100]	ko00900	Terpenoid backbone biosynthesis	Molecular Function: protein C-terminal S-isoprenylcysteine carboxyl O-methyltransferase activity (GO:0004671);|Cellular Component: nuclear inner membrane (GO:0005637);|Cellular Component: endoplasmic reticulum membrane (GO:0005789);|Biological Process: C-terminal protein methylation (GO:0006481);|Biological Process: peptide pheromone maturation (GO:0007323);|Cellular Component: integral component…
TRINITY_DN107_c0_g1_i1_1	1.496	0.609428		1.66059	0.664831		2.36754	0.513903		1.06053	0.568489	0	0.57174	1.1101	2.11069	0	0.552141	3.13019	4.81002	0	2.18098	--	--	--	--	--	--	--
TRINITY_DN107_c0_g1_i1_3	-4.64695	0.497819		-2.74258	0.664831		-4.7847	0.438347		0	2.68044	0	0	0	0	0	0	0.246808	0	0	0	--	--	--	--	--	--	Molecular Function: translation initiation factor activity (GO:0003743);|Molecular Function: helicase activity (GO:0004386);|Molecular Function: ATP binding (GO:0005524);|Cellular Component: cytoplasm (GO:0005737);
TRINITY_DN10801_c0_g1_i1_1	1.08248	0.605464		-0.313689	0.932463		-0.488453	0.929358		0.548917	2.29185	0.263004	1.17652	1.78113	2.46534	0	0.277109	1.58723	2.06009	0	0	--	--	--	--	--	--	--
TRINITY_DN10802_c0_g1_i1_4	-2.04069	0.643521		-5.79192	0.266294		-5.91398	0.292678		0	0.385558	2.23252	0	0.437163	0.0606657	0	0	0	0	0	0	--	--	--	--	--	--	Molecular Function: actin binding (GO:0003779);|Molecular Function: calcium ion binding (GO:0005509);|Cellular Component: plasma membrane (GO:0005886);|Biological Process: endocytosis (GO:0006897);|Cellular Component: endosome membrane (GO:0010008);|Cellular Component: actin cortical patch (GO:0030479);
TRINITY_DN10804_c0_g1_i2_2	1.35774	0.683109		1.19709	0.589959		1.40776	0.499498		1.4318	4.15594	0.228985	0	2.39858	11.564	0.20631	4.89198	5.30249	6.95125	7.08962	0.764315	--	--	--	--	--	--	--
TRINITY_DN10805_c0_g1_i1_1	2.3893	0.322359		3.60475	0.234544		2.24391	0.377777		0.364133	0	0.185715	0.797245	0.591789	0.741426	0	1.53406	3.04984	0.98356	0.340517	0.841056	--	--	--	--	--	--	--
TRINITY_DN10805_c0_g1_i1_4	-3.26145	0.642477		-5.97466	0.298672		-5.13308	0.400967		0	0	2.69986	0	0	0.259545	0	0	0	0	0.0678753	0	--	--	--	--	--	--	Biological Process: cell morphogenesis (GO:0000902);|Molecular Function: actin binding (GO:0003779);|Cellular Component: cytosol (GO:0005829);|Biological Process: establishment or maintenance of cell polarity (GO:0007163);|Biological Process: actin polymerization or depolymerization (GO:0008154);|Molecular Function: adenylate cyclase binding (GO:0008179);|Biological Process: unidimensional cell g…
TRINITY_DN10807_c0_g1_i1_2	2.34525	0.00107284	Up	2.53446	1.96538e-06	Up	3.98823	3.43001e-16	Up	3.77773	7.93119	5.50167	11.4222	39.7238	23.8675	28.6604	17.6246	34.6056	85.458	58.593	112.278	--	--	--	--	--	--	--
TRINITY_DN10809_c0_g1_i1_1	0.133978	0.978019		-0.336138	0.944529		0.640322	0.866492		3.30679	0	0.173799	2.38357	0.170096	0.47104	1.253	0.927833	0	1.95775	1.65551	1.08645	90/114(78.95)	K02969	RP-S20e, RPS20	small subunit ribosomal protein S20e	ko03010	Ribosome	Molecular Function: mRNA binding (GO:0003729);|Molecular Function: structural constituent of ribosome (GO:0003735);|Cellular Component: cell wall (GO:0005618);|Cellular Component: nucleolus (GO:0005730);|Cellular Component: cytosol (GO:0005829);|Biological Process: translation (GO:0006412);|Cellular Component: plasmodesma (GO:0009506);|Cellular Component: membrane (GO:0016020);|Cellular Component…
TRINITY_DN10809_c0_g1_i1_4	-2.62979	0.593323		-6.60778	0.124526		-6.73306	0.140204		0	2.85134	4.375	0	1.02892	0	0	0	0	0	0	0	--	--	--	--	--	--	--
TRINITY_DN1080_c0_g1_i1_3	-4.26026	0.00393302	Down	-9.47229	4.66415e-09	Down	-4.81453	3.93278e-07	Down	2.76745	9.18798	3.47763	0.135628	0	0.603584	0	0	0	0.296554	0.133937	0.102629	--	--	--	--	--	--	Biological Process: response to molecule of fungal origin (GO:0002238);|Molecular Function: iron ion binding (GO:0005506);|Cellular Component: endoplasmic reticulum (GO:0005783);|Molecular Function: heme binding (GO:0020037);|Molecular Function: N-methylcoclaurine 3'-monooxygenase activity (GO:0050593);|Biological Process: (S)-reticuline biosynthetic process (GO:1901012);
TRINITY_DN1080_c0_g1_i1_4	-4.73588	0.489136		-4.74418	0.418763		-4.84558	0.431617		2.55691	1.01374e-72	9.52459e-79	2.09866e-60	4.73928e-65	1.40312e-77	2.31188e-94	7.10479e-90	1.30049e-84	6.88597e-75	6.47673e-56	0	116/127(91.34)	K07937	ARF1_2	ADP-ribosylation factor 1/2	ko04144	Endocytosis	Molecular Function: GTPase activity (GO:0003924);|Molecular Function: GTP binding (GO:0005525);|Cellular Component: cytoplasm (GO:0005737);|Cellular Component: Golgi apparatus (GO:0005794);|Cellular Component: plasma membrane (GO:0005886);|Biological Process: intracellular protein transport (GO:0006886);|Biological Process: ER to Golgi vesicle-mediated transport (GO:0006888);|Biological Process: …
TRINITY_DN10811_c0_g1_i1_2	3.2589	0.350637		2.17592	0.680988		#NUM!			0	0.524855	0	0.498846	2.52295	0.970254	1.43217	0	0.463008	0.533017	0	3.43699e-16	--	--	--	--	--	--	--
TRINITY_DN10811_c0_g1_i1_4	0.132977	0.946468		-8.81399	5.17029e-07	Down	-7.9684	5.31476e-06	Down	8.56517	6.73804	1.71124	3.75112	9.69498	1.96982	0	0	0	0	0	0.0724583	--	--	--	--	--	--	Cellular Component: photosystem I (GO:0009522);|Cellular Component: photosystem II (GO:0009523);|Cellular Component: chloroplast thylakoid membrane (GO:0009535);|Biological Process: positive regulation of seed germination (GO:0010030);|Biological Process: response to red light (GO:0010114);|Biological Process: photoprotection (GO:0010117);|Biological Process: response to far red light (GO:0010218…
TRINITY_DN10812_c0_g1_i1_1	6.65357	0.197437		4.75259	0.418763		6.72225	0.151757		0	0	0	6.29636	0	0.593799	1.43846	0.510317	0	6.15287	2.2298	0	--	--	--	--	--	--	--
TRINITY_DN10813_c0_g1_i1_2	2.08942	0.0229868	Up	2.64823	0.000118718	Up	1.05514	0.516207		0.98646	0.771965	0.550512	3.05063	3.17491	2.03874	4.14811	4.74642	2.92526	0.483766	2.69189	1.33449	--	--	--	--	--	--	--
TRINITY_DN10813_c0_g1_i1_4	-2.68646	0.608045		-6.47754	0.172743		-6.59867	0.19136		0	0.422092	5.57637	0	0.836908	0	0	0	0	0	0	0	--	--	--	--	--	--	--
TRINITY_DN10815_c0_g1_i1_4	-4.86582	0.434536		-6.80692	0.227213		-6.92713	0.243019		0	0	11.9085	0.376253	0	0	0	0	0	0	0	0	--	--	--	--	--	--	--
TRINITY_DN10816_c0_g1_i1_1	4.7595	0.0283691	Up	5.63748	0.000962912	Up	5.63726	0.00265841	Up	0	0.341972	0	3.16515	3.92555	1.34255	2.32373	5.72843	6.71329	2.05548	8.07904	7.51608	--	--	--	--	--	--	--
TRINITY_DN10816_c0_g1_i1_2	0.675508	0.163804		0.881381	0.0201608		1.10551	0.00312879	Up	3.12601	2.90324	3.4732	4.49401	3.31532	5.20723	5.91729	4.60226	3.85232	5.40799	6.90679	6.97197	--	--	--	--	--	--	Cellular Component: mitochondrion (GO:0005739);|Cellular Component: vacuolar membrane (GO:0005774);|Cellular Component: endoplasmic reticulum (GO:0005783);|Cellular Component: chloroplast (GO:0009507);|Cellular Component: plastid (GO:0009536);|Cellular Component: chloroplast outer membrane (GO:0009707);|Cellular Component: chloroplast envelope (GO:0009941);|Cellular Component: membrane (GO:001602…
TRINITY_DN10818_c0_g1_i1_4	-0.874193	0.848977		-5.99003	0.21494		-0.736054	0.872531		0	2.97737	3.53212	2.01318	0	0.911667	0	0	0	0	2.35011	1.4992	--	--	--	--	--	--	--
TRINITY_DN10820_c0_g1_i1_2	5.16429	0.228644		-3.89673	0.518394		-3.03657	0.661333		0.250969	0	0	0	0.0478944	7.90358	0	0	0	0.0251744	0	0	--	--	--	--	--	--	--
TRINITY_DN10821_c0_g1_i1_2	-0.0573528	0.985401		-1.86647	0.341019		-2.26217	0.288292		2.37517	1.69539	1.17078	0.322824	3.67875	0.223556	0	0.525256	0.517076	0.637664	0.360692	0	--	--	--	--	--	--	Cellular Component: plastid outer membrane (GO:0009527);|Molecular Function: amino acid transmembrane transporter activity (GO:0015171);|Molecular Function: porin activity (GO:0015288);|Cellular Component: integral component of chloroplast outer membrane (GO:0031359);|Biological Process: ion transmembrane transport (GO:0034220);|Molecular Function: protein homodimerization activity (GO:0042803);|…
TRINITY_DN10822_c0_g1_i1_1	1.87843	0.671784		-1.34849	0.767566		-1.95409	0.691701		1.87645	0.160146	0	4.84482	0	0.899314	0.572396	0	0.141048	0.33604	0.159784	0	--	--	--	--	--	--	--
TRINITY_DN10822_c0_g1_i1_3	-1.05212	0.766661		-3.07253	0.348966		-6.37373	0.195299		0	3.32052	3.7767	1.81296	0.20482	0.800009	0.166507	0.522796	0	0	0	0	--	--	--	--	--	--	--
TRINITY_DN10822_c0_g1_i1_4	1.32568	0.442426		-0.784485	0.586054		-0.439405	0.829468		2.01007	1.59704	3.87572	10.4684	3.32531	1.54339	1.58147	0.545394	1.55686	2.22643	0.494173	2.47046	77/107(71.96)	K00235	SDHB, SDH2	succinate dehydrogenase (ubiquinone) iron-sulfur subunit [EC:1.3.5.1]	ko00020|ko00190	Citrate cycle (TCA cycle)|Oxidative phosphorylation	Cellular Component: mitochondrial inner membrane (GO:0005743);|Biological Process: tricarboxylic acid cycle (GO:0006099);|Molecular Function: succinate dehydrogenase (ubiquinone) activity (GO:0008177);|Molecular Function: electron transfer activity (GO:0009055);|Molecular Function: metal ion binding (GO:0046872);|Molecular Function: 2 iron, 2 sulfur cluster binding (GO:0051537);|Molecular Functio…
TRINITY_DN10823_c0_g1_i1_2	0.760793	0.841644		0.621409	0.891759		0.506701	0.928783		0.927157	0	0.316364	0.297375	0.625976	0.854902	0.8564	0	0.567175	0.66867	0.905405	0	--	--	--	--	--	--	--
TRINITY_DN10823_c0_g1_i1_4	-1.03322	0.693303		-0.902994	0.491563		0.31369	0.931574		1.61733	1.69379	1.93703	1.47323	0	0.704521	0.550651	1.24306	0.52341	0.772224	0	5.1806	--	--	--	--	--	--	--
TRINITY_DN10824_c0_g1_i1_1	3.74559	0.212808		2.77931	0.326942		1.44299	0.771809		0	0	0.356184	2.9531	0.878832	0.477667	0.754336	0.609538	0.838579	0.667703	0.114454	0.233944	--	--	--	--	--	--	--
TRINITY_DN10825_c0_g1_i1_2	2.2107	0.77714		3.3834	0.261751		#NUM!			0	0.278264	0	0	0	1.49335	1.02838	1.47129	0.495609	0.593649	0.259913	0	--	--	--	--	--	--	--
TRINITY_DN10825_c0_g1_i1_4	-1.59162	0.696226		-1.22315	0.810078		-1.40879	0.722952		6.00406	0	3.65566	2.019	0	0.613482	3.57836	0	0	1.85586	1.60676	0	--	--	--	--	--	--	--
TRINITY_DN10826_c0_g1_i1_1	5.49108	1.46413e-06	Up	5.88789	1.32764e-18	Up	6.74328	5.34949e-20	Up	0.404156	0.119137	0.808737	9.32491	33.8177	4.52594	23.0279	19.2669	19.6313	62.4674	30.3671	35.7937	162/225(72.00)	K14516	ERF1	ethylene-responsive transcription factor 1	ko04016|ko04075	MAPK signaling pathway - plant|Plant hormone signal transduction	Molecular Function: DNA binding (GO:0003677);|Molecular Function: DNA-binding transcription factor activity (GO:0003700);|Cellular Component: nucleus (GO:0005634);|Biological Process: defense response (GO:0006952);|Biological Process: jasmonic acid mediated signaling pathway (GO:0009867);|Biological Process: ethylene-activated signaling pathway (GO:0009873);
TRINITY_DN10827_c0_g1_i1_3	-1.01126	0.520963		-0.705493	0.625231		-1.17944	0.404318		1.90306	7.006	0.838117	1.74071	0.942542	1.46714	1.15434	2.31312	1.38319	1.29675	1.74736	1.01319	--	--	--	--	--	--	--
TRINITY_DN10827_c0_g1_i1_4	-2.84787	0.12227		-5.09974	0.0278205	Down	1.38507	0.353618		0.954581	0.265748	0.749596	0.101372	0.0748616	0.0358569	0	0.0341153	0	0.592099	1.44563	2.82802	--	--	--	--	--	--	--
TRINITY_DN10829_c0_g1_i1_3	-1.65539	0.782508		-3.24008	0.574305		-5.51575	0.313399		0	6.42827	0	0.110473	1.56069	0	0	0	0.512124	0.13354	0	0	--	--	--	--	--	--	--
TRINITY_DN1082_c0_g1_i1_2	-0.306271	0.952474		1.04102	0.700026		0.369845	0.942807		1.13085	2.43121	0	0	1.90766	0.598708	4.19652	0.614332	1.18738	3.09599	1.09265	0	--	--	--	--	--	--	--
TRINITY_DN10830_c0_g1_i1_1	1.45065	0.136413		1.42467	0.353336		-0.16556	0.898514		2.31113	2.64194	1.3136	3.22054	7.90542	3.23485	0.458635	4.03057	8.59853	1.53528	1.61909	2.02863	--	--	--	--	--	--	Cellular Component: endoplasmic reticulum (GO:0005783);|Cellular Component: endosome membrane (GO:0010008);|Cellular Component: integral component of membrane (GO:0016021);|Biological Process: vesicle-mediated transport (GO:0016192);
TRINITY_DN10830_c0_g1_i1_3	0.247645	0.462547		-0.0998633	0.818234		-0.167813	0.614497		84.1115	65.8573	66.2499	73.4842	68.124	76.6231	54.0947	64.8778	44.9453	56.4687	65.4754	58.8017	--	--	--	--	--	--	Molecular Function: protein transporter activity (GO:0008565);|Cellular Component: mitochondrial intermembrane space protein transporter complex (GO:0042719);|Biological Process: protein import into mitochondrial inner membrane (GO:0045039);|Molecular Function: metal ion binding (GO:0046872);|Biological Process: chaperone-mediated protein transport (GO:0072321);
TRINITY_DN10831_c0_g1_i1_2	0.285098	0.957334		1.07662	0.696885		0.073656	0.986801		2.15739	0	0.348392	0	1.47453	1.04386	2.27558	0.997437	0.974794	0.372729	0.677995	1.3705	--	--	--	--	--	--	--
TRINITY_DN10831_c0_g1_i1_4	-3.31867	0.495774		-6.62043	0.146704		-6.7419	0.162336		0	0.725784	6.29576	0	0.583882	0	0	0	0	0	0	0	--	--	--	--	--	--	Biological Process: autophagosome assembly (GO:0000045);|Cellular Component: endoplasmic reticulum (GO:0005783);|Biological Process: protein folding in endoplasmic reticulum (GO:0034975);|Cellular Component: ER membrane protein complex (GO:0072546);|Biological Process: mitochondrion-endoplasmic reticulum membrane tethering (GO:1990456);
TRINITY_DN10832_c0_g1_i1_1	-0.818074	0.77575		-4.53369	0.0240154	Down	0.262504	0.876061		1.52048	1.70466	4.55566	5.03901e-24	2.39299	1.41082	1.48401e-23	0.304995	3.78563e-26	4.39959	1.91486	2.55053	--	--	--	--	--	--	--
TRINITY_DN10833_c0_g1_i1_1	1.43772	0.487793		2.60492	0.0317934	Up	2.17388	0.301582		0.203536	0.837405	0.591453	0.395881	1.04673	2.53731	1.49868	2.63504	3.74049	2.96479	0.192904	3.62425	--	--	--	--	--	--	--
TRINITY_DN10833_c0_g1_i1_4	-6.18124	0.282439		-6.20355	0.225973		-6.32431	0.24822		0	0.361968	7.84776	0	0	0	0	0	0	0	0	0	--	--	--	--	--	--	--
TRINITY_DN10834_c0_g1_i1_4	-2.30499	3.97627e-05	Down	-3.40599	2.34115e-11	Down	-3.34887	0.000153943	Down	13.6824	19.1925	21.5819	3.96686	1.56325	3.92179	1.0384	2.13039	1.02521	3.05415	1.68658	0.335477	--	--	--	--	--	--	Cellular Component: plasma membrane (GO:0005886);|Cellular Component: integral component of membrane (GO:0016021);|Molecular Function: transmembrane transporter activity (GO:0022857);
TRINITY_DN10835_c0_g1_i1_4	-3.5766	0.163741		-2.77984	0.264018		-2.6218	0.215705		0.473386	1.2951	11.6491	0.306144	0	0.810316	0	1.09832	0.445659	0.391241	0.541119	1.14499	40/79(50.63)	K02947	RP-S10e, RPS10	small subunit ribosomal protein S10e	ko03010	Ribosome	Biological Process: ribosomal small subunit assembly (GO:0000028);|Molecular Function: structural constituent of ribosome (GO:0003735);|Cellular Component: cytosolic small ribosomal subunit (GO:0022627);
TRINITY_DN10836_c0_g1_i1_2	1.98101	0.200221		1.31622	0.293453		-0.157812	0.952559		0.682471	2.69149	1.52849	1.04956	7.88631	7.98084	3.51369	1.61029	4.62884	2.9321	0.683492	0.458854	--	--	--	--	--	--	--
TRINITY_DN10837_c0_g1_i1_2	-0.407505	0.954765		-1.92521	0.576355		-0.53647	0.924417		3.06824	0	0.119558	0	0	2.2035	0.112328	0.113969	0.447451	1.56821	0	0.380485	70/140(50.00)	K13525	VCP, CDC48	transitional endoplasmic reticulum ATPase	ko04141	Protein processing in endoplasmic reticulum	Molecular Function: ATP binding (GO:0005524);|Cellular Component: nucleus (GO:0005634);|Cellular Component: cytoplasm (GO:0005737);|Cellular Component: cytosol (GO:0005829);|Biological Process: macroautophagy (GO:0016236);|Molecular Function: ATPase activity (GO:0016887);|Biological Process: ubiquitin-dependent ERAD pathway (GO:0030433);|Biological Process: retrograde protein transport, ER to cyt…
TRINITY_DN10837_c0_g1_i1_4	-1.18967	0.288984		-2.35761	0.00881992	Down	-0.544421	0.643445		3.72188	2.88418	11.1508	1.9175	2.57215	2.20935	0.77813	1.05332	1.01168	3.88401	4.27581	3.47154	--	--	--	--	--	--	--
TRINITY_DN10838_c0_g1_i1_2	1.38834	0.474076		0.612694	0.788474		0.242513	0.952118		1.59232	0.220255	0.825847	0.666346	3.12718	2.05356	1.32484	0.216601	1.72742	0	0.743866	2.0259	--	--	--	--	--	--	--
TRINITY_DN10839_c0_g1_i1_4	-3.04534	0.444909		-7.58309	0.0155098	Down	-8.6662	0.0156804	Down	0	1.52528	16.1452	0	1.74625	0.08926	0.0788316	0	0	0	0	0	160/199(80.40)	K08516	YKT6	synaptobrevin homolog YKT6	ko04130	SNARE interactions in vesicular transport	Molecular Function: SNAP receptor activity (GO:0005484);|Cellular Component: intracellular (GO:0005622);|Cellular Component: plasma membrane (GO:0005886);|Biological Process: intracellular protein transport (GO:0006886);|Cellular Component: integral component of membrane (GO:0016021);|Biological Process: vesicle-mediated transport (GO:0016192);
TRINITY_DN10840_c0_g1_i1_1	-1.28762	0.87815		2.67894	0.407714		-1.14379	0.888343		1.16301	0	0	0	0	0.404075	0.445831	0.859488	4.59221	0.449762	0	0	--	--	--	--	--	--	--
TRINITY_DN10840_c0_g1_i1_2	0.512031	0.704997		-3.68096	0.0377926	Down	-6.03395	0.00486648	Down	1.41639	3.05087	0.945928	1.862	1.86272	2.88356	0	0.282286	0.0699649	0	0	0.0807975	171/245(69.80)	K12930	BZ1	anthocyanidin 3-O-glucosyltransferase [EC:2.4.1.115]	ko00942	Anthocyanin biosynthesis	--
TRINITY_DN10840_c0_g1_i1_4	1.55131	0.746363		0.211413	0.969075		2.0364	0.6678		0	0.640032	0.105874	1.18646	0	0.402296	0.0858293	0.539393	0	0	0.114354	2.53893	--	--	--	--	--	--	--
TRINITY_DN10841_c0_g1_i1_3	-0.630532	0.459941		-0.863918	0.326387		-0.471251	0.628902		3.27852	2.50765	2.75122	1.87592	1.18994	1.62623	1.30852	1.90788	0.65706	1.14474	2.41782	2.26356	--	--	--	--	--	--	--
TRINITY_DN10842_c0_g1_i1_3	#NUM!			5.56984	0.336468		#NUM!			0	0	0	0	0	0	0	3.59131	0	0	0	0	--	--	--	--	--	--	--
TRINITY_DN10845_c0_g1_i1_1	1.64651	0.23396		0.798759	0.608947		2.57128	0.0131777	Up	2.16305	0.429102	0.63673	1.70253	3.42796	3.418	1.50562	2.28276	0.744306	7.42357	4.26563	5.83082	149/151(98.68)	K02953	RP-S13e, RPS13	small subunit ribosomal protein S13e	ko03010	Ribosome	Molecular Function: structural constituent of ribosome (GO:0003735);|Cellular Component: ribosome (GO:0005840);|Biological Process: translation (GO:0006412);
TRINITY_DN10845_c0_g1_i1_2	0.55154	0.891301		1.7363	0.521812		0.493352	0.87936		0.155131	0.162113	0.309134	0	0.334547	0.618765	1.27025	0	0.615384	0.168037	0.149898	0.453166	174/182(95.60)	K02108	ATPF0A, atpB	F-type H+-transporting ATPase subunit a	ko00190|ko00195	Oxidative phosphorylation|Photosynthesis	Cellular Component: plasma membrane (GO:0005886);|Cellular Component: chloroplast thylakoid membrane (GO:0009535);|Biological Process: ATP synthesis coupled proton transport (GO:0015986);|Cellular Component: integral component of membrane (GO:0016021);|Cellular Component: proton-transporting ATP synthase complex, coupling factor F(o) (GO:0045263);|Molecular Function: proton-transporting ATP synth…
TRINITY_DN10845_c0_g1_i2_4	-0.255503	0.787874		-0.47244	0.587622		-0.517591	0.616636		3.1349	4.78492	4.17401	3.57444	2.00922	3.11483	2.7137	3.24999	1.19752	1.61984	4.43146	2.05879	--	--	--	--	--	--	--
TRINITY_DN10846_c0_g1_i1_1	-0.24206	0.935662		-0.660149	0.77425		1.93294	0.0887399		0.707356	0.731061	0.478182	0.891829	0.361527	0.11229	0.219107	0.109919	0.637239	2.97864	1.96847	1.91564	--	--	--	--	--	--	Molecular Function: hydroquinone glucosyltransferase activity (GO:0050505);
TRINITY_DN10846_c0_g1_i1_3	-2.72153	0.0301501	Down	-2.60926	0.0197189	Down	-0.0220405	0.990275		12.0221	10.6856	1.68094	0.673317	1.8131	0.674787	1.55922	0.554829	1.13431	10.6047	5.86653	5.75688	--	--	--	--	--	--	--
TRINITY_DN10847_c0_g1_i1_1	-0.546054	0.929626		1.01954	0.769988		0.699537	0.929182		0.215539	0.888174	0	0	0.417415	0.19749	0.35947	0.178548	1.08619	1.48433	0	0	--	--	--	--	--	--	--
TRINITY_DN10847_c0_g1_i1_4	-0.94036	0.529885		-1.32591	0.154772		-1.35153	0.178572		1.667	3.02551	2.00656	1.82607	0.435227	0.6442	1.02621	0.767996	0.40082	1.0122	0.604258	0.867471	--	--	--	--	--	--	Molecular Function: DNA-binding transcription factor activity (GO:0003700);|Cellular Component: nucleus (GO:0005634);|Biological Process: regulation of transcription, DNA-templated (GO:0006355);|Biological Process: response to ethylene (GO:0009723);|Molecular Function: sequence-specific DNA binding (GO:0043565);
TRINITY_DN10849_c0_g1_i1_2	0.573565	0.877817		-2.9453	0.245843		0.405222	0.915804		2.27617	0.230249	0.443721	0	1.00596	2.98626	0	0.105921	0.202137	2.1179	0	1.4187	--	--	--	--	--	--	--
TRINITY_DN10849_c0_g1_i1_3	-0.345274	0.874249		-1.19525	0.405689		1.28276	0.426263		1.84594	0.866911	0.32814	0.978381	0.133299	0.886973	0.346838	0.594814	0.135624	0.600884	5.26545	1.0928	--	--	--	--	--	--	Molecular Function: actin lateral binding (GO:0003786);|Cellular Component: actomyosin contractile ring (GO:0005826);|Molecular Function: protein binding, bridging (GO:0030674);|Cellular Component: actin filament bundle (GO:0032432);|Biological Process: actin filament bundle assembly (GO:0051017);|Biological Process: actin crosslink formation (GO:0051764);|Biological Process: mitotic actomyosin c…
TRINITY_DN1084_c0_g1_i1_2	1.11504	0.431523		1.29986	0.145953		0.927887	0.604526		1.08518	2.27548	1.8129	1.80292	5.22536	2.23579	4.16486	2.79855	3.27341	6.11625	0.773243	2.09313	--	--	--	--	--	--	--
TRINITY_DN10850_c0_g1_i1_4	0.0814658	0.923447		0.45818	0.503554		0.0714893	0.942647		3.0491	2.84636	2.98223	2.13615	2.7087	3.28161	2.40624	3.2766	4.16648	3.48396	2.31783	2.90638	--	--	--	--	--	--	--
TRINITY_DN10851_c0_g1_i1_2	2.13313	0.023297	Up	-0.372783	0.840298		-1.19034	0.43357		1.4185	0.961856	1.72317	8.27993	3.69196	3.09387	0.718098	0.203299	1.64971	0.694787	0.19726	0.733542	--	--	--	--	--	--	--
TRINITY_DN10855_c0_g1_i2_2	0.726264	0.68537		-3.30753	0.234437		-5.31576	0.134817		1.0206	1.00297	0.790504	0.543839	2.06649	1.33643	0	0	0.168973	0	0	0	--	--	--	--	--	--	--
TRINITY_DN10856_c0_g1_i1_3	-1.74646	0.693829		-2.88478	0.634228		-5.77776	0.31485		0	6.40184	0	0.385972	0.642747	0.55871	0	0	0.63778	0.0822764	0	0	68/105(64.76)	K02896	RP-L24e, RPL24	large subunit ribosomal protein L24e	ko03010	Ribosome	Biological Process: ribosomal large subunit assembly (GO:0000027);|Biological Process: cytoplasmic translation (GO:0002181);|Molecular Function: RNA binding (GO:0003723);|Molecular Function: structural constituent of ribosome (GO:0003735);|Cellular Component: cytosol (GO:0005829);|Biological Process: translation (GO:0006412);|Cellular Component: cytosolic large ribosomal subunit (GO:0022625);|Bio…
TRINITY_DN10856_c0_g1_i1_4	-1.5638	0.343546		-1.59061	0.238658		0.535218	0.80852		1.85165	1.9054	1.36321	0.224959	0.828125	0.45748	0.324774	0.772433	0.320185	0.38056	1.78785	4.81243	--	--	--	--	--	--	--
TRINITY_DN10857_c0_g1_i1_3	1.3396	0.645042		1.97375	0.393213		1.29408	0.837943		0	1.35122	0.631782	1.46702	2.17648	0.677521	0.650712	4.07363	1.94432	0	5.17767	0	--	--	--	--	--	--	--
TRINITY_DN10859_c0_g1_i1_3	-2.00935	0.654715		-4.72081	0.395835		-6.76264	0.256978		0	10.9378	0	0.525802	1.46455	0.286014	0	0	0.254867	0	0	0	--	--	--	--	--	--	--
TRINITY_DN10860_c0_g1_i1_3	0.354812	0.502105		0.519595	0.392928		-0.679875	0.0687847		13.6067	15.1213	11.7115	17.7699	11.4329	14.5713	10.8166	23.3249	12.6713	9.09113	6.94697	7.66178	--	--	--	--	--	--	Molecular Function: aldehyde oxidase activity (GO:0004031);|Cellular Component: extracellular space (GO:0005615);|Cellular Component: cell wall (GO:0005618);|Biological Process: defense response to fungus (GO:0050832);|Molecular Function: geranial:oxygen oxidoreductase activity (GO:0102797);|Molecular Function: heptaldehyde:oxygen oxidoreductase activity (GO:0102798);
TRINITY_DN10860_c0_g1_i1_4	-0.705813	0.873089		0.450016	0.900509		1.02144	0.826301		0.210365	0	1.86764	0.782817	0.149652	0.212939	1.79105	0.221478	0.436895	5.88982e-22	1.6674	2.32165	--	--	--	--	--	--	--
TRINITY_DN10860_c0_g1_i3_2	0.0727136	0.935881		-0.425152	0.507269		-0.576631	0.414011		6.68867	4.14745	3.05538	4.02488	4.24803	4.04312	3.0761	3.08041	2.21235	2.16158	3.49041	3.00834	--	--	--	--	--	--	Molecular Function: inositol hexakisphosphate binding (GO:0000822);|Cellular Component: nucleus (GO:0005634);|Cellular Component: vacuolar membrane (GO:0005774);|Biological Process: defense response (GO:0006952);|Biological Process: auxin-activated signaling pathway (GO:0009734);|Molecular Function: auxin binding (GO:0010011);|Biological Process: pollen maturation (GO:0010152);|Biological Process…
TRINITY_DN10861_c0_g1_i1_2	5.70614	0.339486		5.12359	0.194435		4.75072	0.44243		0	0	0	0	2.17331	1.23532	0.189242	1.15566	0.757234	1.18883	0	0.736917	--	--	--	--	--	--	--
TRINITY_DN10861_c0_g1_i1_4	-4.25912	0.321201		-8.04752	0.028382	Down	-8.1693	0.0294977	Down	0	1.63712	11.7989	0	0.556304	0	0	0	0	0	0	0	--	--	--	--	--	--	Cellular Component: Golgi membrane (GO:0000139);|Cellular Component: plasma membrane (GO:0005886);|Biological Process: (1->6)-beta-D-glucan biosynthetic process (GO:0006078);|Molecular Function: glucosidase activity (GO:0015926);|Cellular Component: integral component of membrane (GO:0016021);|Cellular Component: transport vesicle (GO:0030133);|Cellular Component: integral component of endoplasmi…
TRINITY_DN10861_c0_g2_i1_3	-0.761648	0.808846		-0.625995	0.824701		-1.45225	0.580979		1.00051	4.94679	1.48585	2.32106	0	1.58466	2.96119	1.18295	0	1.20812	1.51509	0	--	--	--	--	--	--	--
TRINITY_DN10862_c0_g1_i1_2	0.33228	0.80468		0.601098	0.48137		-0.233241	0.881953		4.01162	3.25442	1.81598	2.08302	4.66348	2.94369	4.65895	3.66042	2.85219	3.68196	2.11941	1.41025	--	--	--	--	--	--	--
TRINITY_DN10863_c0_g1_i1_1	1.46604	0.25018		1.58064	0.206047		0.859228	0.724248		0.582923	0.466669	0.447115	1.04083	1.31641	1.06069	0.998771	0.689388	1.79942	1.41593	1.02399	0.062828	--	--	--	--	--	--	Molecular Function: DNA-binding transcription factor activity (GO:0003700);|Cellular Component: nucleus (GO:0005634);|Molecular Function: sequence-specific DNA binding (GO:0043565);|Molecular Function: transcription regulatory region DNA binding (GO:0044212);|Biological Process: positive regulation of transcription, DNA-templated (GO:0045893);|Biological Process: regulation of secondary cell wall…
TRINITY_DN10863_c0_g1_i1_2	1.26116	0.768893		0.26844	0.93025		-5.62346	0.328696		0	2.45966	1.68472	0	6.89033	1.71285	1.84489	0.610051	1.81631	0	0	0	--	--	--	--	--	--	--
TRINITY_DN10864_c0_g2_i1_4	-2.45271	0.647064		-5.3875	0.319108		1.42838	0.725501		0	2.12352	2.59162	0.737636	0	0	0	0	0	0	1.95595	9.86454	--	--	--	--	--	--	--
TRINITY_DN10866_c0_g1_i1_2	0.106078	0.978066		0.588262	0.791159		-1.70925	0.480345		1.07579	0.279653	1.0392	0	1.46103	0.837052	1.76296	0.289561	0.842124	0.313233	0.279737	0.184481	--	--	--	--	--	--	--
TRINITY_DN10867_c0_g1_i1_2	1.99167	0.710472		2.35824	0.413508		2.46782	0.43785		3.04485	0	2.10878e-42	1.97467	0	8.50434	4.84543	2.66404	4.53302	1.3826	6.55203	6.89596	--	--	--	--	--	--	--
TRINITY_DN10868_c0_g1_i1_2	1.03269	0.402796		0.693705	0.548685		-2.88072	0.349274		1.44067	0.609159	1.26631	2.16918	1.56398	2.0327	1.90191	1.22853	1.19579	0	0	0.429338	--	--	--	--	--	--	Molecular Function: inward rectifier potassium channel activity (GO:0005242);|Cellular Component: plasma membrane (GO:0005886);|Biological Process: potassium ion transport (GO:0006813);|Biological Process: response to water deprivation (GO:0009414);|Biological Process: response to salt stress (GO:0009651);|Biological Process: potassium ion import (GO:0010107);|Cellular Component: integral compone…
TRINITY_DN1086_c0_g1_i1_2	3.62093	0.253824		3.99635	0.0773511		3.13911	0.448112		0.204673	0.212695	0	0.184278	0.811477	2.27884	0.925773	2.16886	0.539633	0.440552	2.05092	0	80/81(98.77)	K08852	ERN1	serine/threonine-protein kinase/endoribonuclease IRE1 [EC:2.7.11.1 3.1.26.-]	ko04141	Protein processing in endoplasmic reticulum	--
TRINITY_DN1086_c0_g1_i1_3	#NUM!			2.85773	0.441357		3.71388	0.236312		0.273811	0	0	0.36092	0	0.128368	0.231297	1.05872	0.116823	0.748927	1.51703	0.589018	--	--	--	--	--	--	--
TRINITY_DN10870_c0_g1_i1_4	-0.744234	0.474038		-0.221834	0.773782		-0.729682	0.441653		2.73247	2.75674	2.96414	1.88279	1.3579	0.942977	2.17866	1.94651	1.75269	1.65836	1.05711	2.07211	--	--	--	--	--	--	--
TRINITY_DN10873_c0_g1_i1_1	0.1699	0.935192		0.855729	0.548522		1.4136	0.315411		0.350297	0.70884	1.10107	0.811019	0.608872	0.665691	0.721462	1.68903	0.840333	2.79921	1.14412	1.60295	--	--	--	--	--	--	--
TRINITY_DN10873_c0_g1_i1_2	1.16348	0.820148		2.65028	0.269918		2.90228	0.15457		0	0.558913	0.256153	7.33675e-20	1.1558	0.263012	2.42892	1.25724	0.250576	1.59114	1.79852	1.84633	--	--	--	--	--	--	--
TRINITY_DN10873_c0_g1_i1_3	-0.138385	0.956642		2.98028	0.00129025	Up	2.0375	0.103939		0.551782	1.52962	0.703582	0.785842	0.198754	1.30545	4.47375	10.235	3.38434	3.61358	1.55675	5.62855	--	--	--	--	--	--	--
TRINITY_DN10874_c0_g1_i1_1	3.75812	0.0300261	Up	4.60876	0.00408949	Up	0.930241	0.900698		0	0.397784	0.358028	4.17959	2.05996	1.5248	1.24579	3.70027	8.29518	1.25058	0	0	--	--	--	--	--	--	--
TRINITY_DN10874_c0_g1_i1_3	-2.18542	0.673379		-7.24625	0.0712058		-7.37747	0.0773598		0	11.7674	2.25598	0	2.58083	0	0	0	0	0	0	0	--	--	--	--	--	--	Cellular Component: vacuolar membrane (GO:0005774);|Cellular Component: plasma membrane (GO:0005886);|Biological Process: acetate transport (GO:0006846);|Biological Process: plasma membrane acetate transport (GO:0006847);|Molecular Function: ammonium transmembrane transporter activity (GO:0008519);|Molecular Function: acetate transmembrane transporter activity (GO:0015123);|Biological Process: am…
TRINITY_DN10875_c0_g1_i1_3	-1.94051	0.732504		-3.56671	0.538136		-3.66196	0.553712		0	7.92957	0	0.622179	1.09394	0	0	0	0.493456	0.609311	0	0	99/134(73.88)	K02966	RP-S19e, RPS19	small subunit ribosomal protein S19e	ko03010	Ribosome	Biological Process: ribosomal small subunit assembly (GO:0000028);|Molecular Function: structural constituent of ribosome (GO:0003735);|Cellular Component: cell wall (GO:0005618);|Cellular Component: cytosol (GO:0005829);|Biological Process: translation (GO:0006412);|Cellular Component: plasmodesma (GO:0009506);|Cellular Component: cytosolic ribosome (GO:0022626);|Cellular Component: cytosolic sm…
TRINITY_DN10876_c0_g1_i1_3	6.07187	0.0577141		6.09027	0.0242369	Up	5.36321	0.379434		0	2.2738e-24	0	1.31894	0.467058	3.45372	1.84763	2.29947	0.778894	1.94605e-16	0.82055	2.53488	--	--	--	--	--	--	--
TRINITY_DN10877_c0_g1_i2_2	1.51165	0.000826213	Up	0.368915	0.734722		-3.67302	7.01049e-15	Down	68.8109	145.599	107.561	196.363	258.045	342.996	35.2401	146.625	149.868	8.93831	9.90911	5.1963	--	--	--	--	--	--	Molecular Function: mRNA binding (GO:0003729);|Cellular Component: cytoplasm (GO:0005737);|Cellular Component: cytoskeleton (GO:0005856);|Cellular Component: plasma membrane (GO:0005886);|Molecular Function: metal ion binding (GO:0046872);|Molecular Function: actin filament binding (GO:0051015);|Biological Process: actin filament bundle assembly (GO:0051017);
TRINITY_DN10878_c0_g1_i1_3	1.28922	0.594452		1.5429	0.410817		1.62748	0.555147		0.246142	0.0858193	0.54205	0.819255	0.611169	0.373517	0.624973	0.685069	0.810125	0.192366	2.24738	0.1682	--	--	--	--	--	--	Molecular Function: DNA binding (GO:0003677);|Biological Process: chromatin organization (GO:0006325);|Molecular Function: oxidoreductase activity (GO:0016491);
TRINITY_DN1087_c0_g1_i1_2	0.0842408	0.983963		-0.149342	0.9738		-3.14228	0.350777		0.770557	1.32198	1.02775	2.36184	0.25841	0	2.43544	0	0	0.287309	0	0	--	--	--	--	--	--	--
TRINITY_DN10881_c0_g1_i2_4	-2.00326	0.000312478	Down	-1.5615	0.000141311	Down	-1.24847	0.00477174	Down	15.9756	23.7056	26.2187	5.89388	2.68981	5.58204	6.48539	6.70582	5.07264	8.83899	8.4587	8.94425	115/183(62.84)	K02968	RP-S20, rpsT	small subunit ribosomal protein S20	ko03010	Ribosome	Molecular Function: structural constituent of ribosome (GO:0003735);|Cellular Component: ribosome (GO:0005840);|Biological Process: translation (GO:0006412);|Cellular Component: chloroplast (GO:0009507);|Cellular Component: chloroplast stroma (GO:0009570);|Cellular Component: chloroplast envelope (GO:0009941);|Cellular Component: membrane (GO:0016020);|Molecular Function: small ribosomal subunit …
TRINITY_DN10882_c0_g1_i1_2	1.88727	0.337027		0.493815	0.821867		2.05847	0.236626		2.1275	0.0652687	1.23324	4.5688	1.15494	5.22816	1.12152	2.03818	0.749128	6.03457	5.64014	1.78847	189/189(100.00)	K07953	SAR1	GTP-binding protein SAR1 [EC:3.6.5.-]	ko04141	Protein processing in endoplasmic reticulum	Cellular Component: Golgi membrane (GO:0000139);|Molecular Function: GTP binding (GO:0005525);|Cellular Component: endoplasmic reticulum membrane (GO:0005789);|Biological Process: intracellular protein transport (GO:0006886);|Cellular Component: ER to Golgi transport vesicle membrane (GO:0012507);|Biological Process: vesicle-mediated transport (GO:0016192);|Molecular Function: hydrolase activity …
TRINITY_DN10882_c0_g1_i1_4	-1.82064	0.767103		-4.7967	0.41306		-4.92057	0.423823		0	0.522989	1.42428	0	0.420705	0	0	0	0	0	0	0	--	--	--	--	--	--	Molecular Function: GTPase activator activity (GO:0005096);|Cellular Component: nucleus (GO:0005634);|Cellular Component: cytosol (GO:0005829);|Biological Process: intracellular protein transport (GO:0006886);|Biological Process: vesicle-mediated transport (GO:0016192);|Molecular Function: Rab GTPase binding (GO:0017137);|Biological Process: activation of GTPase activity (GO:0090630);
TRINITY_DN10884_c0_g1_i1_1	-0.261658	0.512954		-0.379351	0.196105		-0.367502	0.286639		55.7962	58.2356	70.4004	42.0298	47.1326	41.7559	42.7951	37.8255	35.2976	42.9673	44.0525	47.8149	342/386(88.60)	K03037	PSMD6, RPN7	26S proteasome regulatory subunit N7	ko03050	Proteasome	Cellular Component: proteasome complex (GO:0000502);|Cellular Component: nucleus (GO:0005634);|Cellular Component: cytosol (GO:0005829);|Cellular Component: plasma membrane (GO:0005886);|Cellular Component: membrane (GO:0016020);|Biological Process: protein catabolic process (GO:0030163);|Molecular Function: enzyme regulator activity (GO:0030234);|Biological Process: proteasome-mediated ubiquitin…
TRINITY_DN10884_c0_g1_i1_4	-1.13062	0.675499		-0.11766	0.956556		-0.0313716	0.99231		0.893609	0.99371	0.258297	0.124532	0.1318	0.733309	0.406942	0.479997	0.717488	1.24276	0.125265	0.617742	--	--	--	--	--	--	Cellular Component: cytosol (GO:0005829);|Biological Process: multicellular organism development (GO:0007275);|Molecular Function: zinc ion binding (GO:0008270);|Cellular Component: plasmodesma (GO:0009506);|Biological Process: auxin-activated signaling pathway (GO:0009734);|Biological Process: unidimensional cell growth (GO:0009826);|Biological Process: auxin polar transport (GO:0009926);|Cellul…
TRINITY_DN10884_c0_g2_i1_4	-1.10736	0.64832		-1.62291	0.361598		-0.138342	0.959932		0.356668	3.17562	2.67379	1.53571	0.550378	0.17093	0.359983	0.864787	0.512888	2.03427	0.541657	2.67711	--	--	--	--	--	--	Cellular Component: cytosol (GO:0005829);|Molecular Function: zinc ion binding (GO:0008270);|Cellular Component: plasmodesma (GO:0009506);|Biological Process: response to fungus (GO:0009620);|Biological Process: photomorphogenesis (GO:0009640);|Biological Process: response to auxin (GO:0009733);|Biological Process: auxin-activated signaling pathway (GO:0009734);|Biological Process: unidimensional…
TRINITY_DN10885_c0_g1_i1_2	-1.49882	0.844486		2.19642	0.401466		2.36121	0.359401		0.350341	0.739699	0	0	0	0.336191	3.0793	0.345961	0.676289	3.12352	1.40529	0.720225	--	--	--	--	--	--	--
TRINITY_DN10885_c0_g1_i1_3	-3.26959	0.301346		-0.231841	0.957891		-3.46667	0.251726		1.06227	3.55255	1.60146	0	0.615046	0	0	4.27962	0	0	0	0.513791	--	--	--	--	--	--	Molecular Function: mRNA binding (GO:0003729);|Biological Process: regulation of translation (GO:0006417);|Cellular Component: chloroplast (GO:0009507);
TRINITY_DN10886_c0_g1_i1_4	-2.88654	0.694804		-3.90325	0.516376		-4.98523	0.416435		0	0	3.10445	0	0.28358	0	0	0.202397	0	0	0	0	--	--	--	--	--	--	--
TRINITY_DN10887_c0_g1_i1_1	-0.210994	0.953599		0.759676	0.791092		0.854323	0.702457		1.07866	0.590577	2.72381	0	1.78126	1.62077	0.021257	3.54355	2.38211	3.58059	3.61644	0.518241	--	--	--	--	--	--	--
TRINITY_DN10887_c0_g1_i1_4	-4.20943	0.42118		-4.21773	0.346363		0.233846	0.967848		0.261785	1.29775	0.261751	2.33159e-22	0	0	0	0	0	0	8.01031e-25	2.0814	--	--	--	--	--	--	Cellular Component: cytosol (GO:0005829);|Biological Process: actin filament depolymerization (GO:0030042);|Biological Process: positive regulation of actin filament depolymerization (GO:0030836);|Cellular Component: cortical actin cytoskeleton (GO:0030864);|Cellular Component: actomyosin, actin portion (GO:0042643);|Molecular Function: actin filament binding (GO:0051015);|Cellular Component: Cul…
TRINITY_DN10888_c0_g1_i2_2	2.20968	0.129321		2.97255	0.00617674	Up	-1.25345	0.79428		0.125927	0.318656	0.126356	1.0133	0.747282	0.561103	1.63012	0.722979	1.48904	5.69063e-21	0.240932	0	--	--	--	--	--	--	--
TRINITY_DN10889_c0_g1_i1_2	0.369111	0.84039		0.554484	0.71475		-0.0189215	0.995076		0.616324	3.56661	1.81767	1.42642	2.78507	2.53983	3.99216	1.98701	1.31621	4.38477	0.180793	1.08294	--	--	--	--	--	--	--
TRINITY_DN1088_c0_g1_i1_4	-5.88776	0.303697		-5.90792	0.244754		-6.03019	0.270431		0	0.611995	3.41988	0	0	0	0	0	0	0	0	0	--	--	--	--	--	--	Cellular Component: cytosol (GO:0005829);|Biological Process: glutathione metabolic process (GO:0006749);|Molecular Function: 5-oxoprolinase (ATP-hydrolyzing) activity (GO:0017168);|Biological Process: cellular detoxification (GO:1990748);
TRINITY_DN10890_c0_g1_i1_1	0.643854	0.843442		1.26773	0.658564		-2.31414	0.565147		2.12603	0.838871	0	1.17916	1.70828	0.935924	0.665906	0.327566	4.53449	0.335284	0.294176	0	--	--	--	--	--	--	--
TRINITY_DN10890_c0_g1_i1_3	0.801888	0.144522		1.40442	8.87994e-06	Up	1.81822	9.57598e-09	Up	49.9798	36.8713	28.2882	64.4337	61.2428	41.8971	97.1147	74.8466	75.5293	128.385	113.501	136.589	--	--	--	--	--	--	Biological Process: leaf senescence (GO:0010150);|Molecular Function: oxidoreductase activity, acting on diphenols and related substances as donors, oxygen as acceptor (GO:0016682);|Molecular Function: metal ion binding (GO:0046872);|Molecular Function: dioxygenase activity (GO:0051213);
TRINITY_DN10890_c0_g1_i1_4	-1.63654	0.0016667	Down	-0.556738	0.408587		-1.00193	0.19032		43.0942	17.4521	27.9903	8.61444	6.68158	8.82907	20.9504	11.2104	16.7298	10.7373	21.9616	8.9639	--	--	--	--	--	--	--
TRINITY_DN10891_c0_g1_i1_4	-5.80345	0.385807		-5.82656	0.312117		-5.94676	0.327158		0	0	4.71003	0	0	0	0	0	1.00785e-41	0	0	0	--	--	--	--	--	--	Molecular Function: chloride channel activity (GO:0005254);|Cellular Component: chloride channel complex (GO:0034707);
TRINITY_DN10891_c0_g2_i1_4	-6.08583	0.359613		-6.10896	0.286864		-6.22916	0.302551		0	0	7.45808	0	0	0	0	0	0	0	0	0	--	--	--	--	--	--	--
TRINITY_DN10892_c0_g1_i1_3	-1.11354	0.802009		-1.94453	0.460109		-4.71994	0.249357		0	4.88088	2.2249	2.16923	0	0.544481	0.37068	0.181407	0.867866	0.201109	0	0	--	--	--	--	--	--	Molecular Function: monooxygenase activity (GO:0004497);|Molecular Function: N,N-dimethylaniline monooxygenase activity (GO:0004499);|Biological Process: plant-type hypersensitive response (GO:0009626);|Biological Process: systemic acquired resistance (GO:0009627);|Biological Process: defense response signaling pathway, resistance gene-dependent (GO:0009870);|Biological Process: defense response …
TRINITY_DN10893_c0_g1_i1_2	0.293705	0.871264		0.747232	0.46562		0.447136	0.696916		1.88301	2.59395	2.10529	0.689717	2.26748	4.20933	5.14132	2.341	1.65976	2.17001	2.61889	3.72408	--	--	--	--	--	--	--
TRINITY_DN10893_c0_g1_i1_4	0.0484328	0.992788		-0.845027	0.892179		-0.151626	0.977994		2.46697	0	0	0.702178	1.14079	0.242204	1.0423	0.112758	0	0.415516	0.930103	0.685154	95/148(64.19)	K02991	RP-S6e, RPS6	small subunit ribosomal protein S6e	ko03010	Ribosome	Biological Process: maturation of SSU-rRNA from tricistronic rRNA transcript (SSU-rRNA, 5.8S rRNA, LSU-rRNA) (GO:0000462);|Biological Process: cytoplasmic translation (GO:0002181);|Molecular Function: structural constituent of ribosome (GO:0003735);|Cellular Component: nucleoplasm (GO:0005654);|Cellular Component: nucleolus (GO:0005730);|Cellular Component: cytosolic small ribosomal subunit (GO:0…
TRINITY_DN10895_c0_g1_i1_4	-1.8748	0.360782		-0.128101	0.951238		-1.75833	0.390392		0.44692	7.71458	8.33708	0.964675	1.99525	0.943031	5.36277	2.95868	4.27196	3.13933	0.963723	0.479883	--	--	--	--	--	--	--
TRINITY_DN10896_c0_g1_i1_2	-0.468118	0.788211		-0.077918	0.962686		-2.29374	0.297683		3.36895	3.76997	0.983805	0.795683	1.64382	2.56526	1.43136	1.62823	3.04792	0.612883	0	0.971227	--	--	--	--	--	--	--
TRINITY_DN10896_c0_g1_i1_3	-0.67193	0.243929		-1.55975	0.00216297	Down	-1.03709	0.0458449	Down	5.56975	4.42906	4.56276	2.11504	2.40356	3.3273	1.28643	1.6687	1.05983	2.09384	2.58636	2.04995	--	--	--	--	--	--	Cellular Component: Golgi membrane (GO:0000139);|Cellular Component: plant-type vacuole (GO:0000325);|Molecular Function: calmodulin binding (GO:0005516);|Cellular Component: vacuole (GO:0005773);|Cellular Component: vacuolar membrane (GO:0005774);|Cellular Component: endoplasmic reticulum membrane (GO:0005789);|Cellular Component: plasma membrane (GO:0005886);|Biological Process: response to sal…
TRINITY_DN10896_c0_g1_i1_4	-2.21605	1.53494e-10	Down	-4.0973	8.66236e-29	Down	-3.55098	3.26907e-10	Down	12.3522	10.2423	13.2338	2.13818	2.51274	1.86894	0.454767	0.637664	0.600796	1.57403	0.810049	0.508924	--	--	--	--	--	--	--
TRINITY_DN10897_c0_g1_i2_2	0.0816122	0.967443		0.575089	0.64697		0.859756	0.558816		0.874317	2.20014	2.77607	2.3075	0.786004	2.198	3.04867	1.51795	2.49199	1.46295	5.61368	2.93302	--	--	--	--	--	--	--
TRINITY_DN10898_c0_g1_i1_1	2.68523	0.110257		2.37635	0.142694		2.18965	0.299049		0.113197	0.117014	0.65623	2.89432	0.832125	1.39119	0.999707	0.668845	2.30135	2.89995	0.853391	0.324618	--	--	--	--	--	--	--
TRINITY_DN10899_c0_g1_i1_1	2.51047	0.217793		2.55058	0.46787		1.03641	0.818248		1.19252	0.511259	0	3.14406	3.16532	1.9377	0	0.251607	7.36318	2.04275	0	1.12761	--	--	--	--	--	--	--
TRINITY_DN10899_c0_g1_i1_3	2.55109	0.015748	Up	3.85885	1.31778e-05	Up	1.79333	0.44957		1.18103	1.66302	1.52047	2.86439	5.43405	14.8864	21.7375	26.7263	4.7338	13.5604	0.396633	0.405977	--	--	--	--	--	--	--
TRINITY_DN10900_c0_g1_i1_1	1.63905	0.662288		-2.28482	0.657233		-5.76599	0.343394		2.80701	0.103339	0	6.23242	0.204113	0.777996	0.508951	0	0	0	0	0	--	--	--	--	--	--	Biological Process: cytoplasmic translational elongation (GO:0002182);|Molecular Function: translation elongation factor activity (GO:0003746);|Molecular Function: GTPase activity (GO:0003924);|Molecular Function: GTP binding (GO:0005525);|Cellular Component: cytoplasm (GO:0005737);|Cellular Component: cytosol (GO:0005829);|Biological Process: translational elongation (GO:0006414);
TRINITY_DN10900_c0_g1_i1_2	1.99738	0.61138		-0.0265764	0.995955		1.22104	0.789808		0.496629	0	0.989046	0	1.72406	3.4307	0	0.302437	0.859206	0.930074	2.29596	0	50/66(75.76)	K02143	ATPeFK, ATP19	F-type H+-transporting ATPase subunit k	ko00190	Oxidative phosphorylation	--
TRINITY_DN10900_c0_g2_i1_1	1.36362	0.693838		-2.19262	0.460448		-3.59299	0.429626		1.50238	0.295068	0	3.03078	0.0856554	0.556802	0.260441	0.0379796	0.0364886	0.133225	0	0	--	--	--	--	--	--	Molecular Function: translation elongation factor activity (GO:0003746);|Molecular Function: GTPase activity (GO:0003924);|Molecular Function: GTP binding (GO:0005525);|Cellular Component: cytoplasm (GO:0005737);
TRINITY_DN10901_c0_g1_i1_1	-1.25947	0.755829		-3.77708	0.443209		2.12288	0.4778		0.393595	0.12716	0.574675	0.208678	0.124496	1.52135e-112	2.58445e-75	2.20528e-76	0	2.87937	1.10839e-103	1.28141	115/143(80.42)	K02973	RP-S23e, RPS23	small subunit ribosomal protein S23e	ko03010	Ribosome	Molecular Function: structural constituent of ribosome (GO:0003735);|Biological Process: translation (GO:0006412);|Cellular Component: small ribosomal subunit (GO:0015935);
TRINITY_DN10901_c0_g1_i1_3	0.509676	0.94496		2.43402	0.231913		1.61942	0.725842		0.303083	0	0.90648	0	0	1.51793	1.60502	2.25101	1.23704	0.33452	3.10948	0	--	--	--	--	--	--	--
TRINITY_DN10903_c0_g1_i1_3	#NUM!			5.64464	0.298445		4.24861	0.503723		0	0	0	0	0.162173	0.306678	0	2.2122	0.571169	1.26155	0	0	--	--	--	--	--	--	--
TRINITY_DN10904_c0_g1_i2_1	-0.350757	0.52778		-0.671281	0.0186879		-0.932411	0.000883474		19.0421	18.0428	16.8218	13.7158	8.10235	14.3186	10.2344	7.8006	9.47269	8.05382	10.1746	8.34887	--	--	--	--	--	--	Molecular Function: chromatin binding (GO:0003682);|Cellular Component: nucleus (GO:0005634);|Biological Process: DNA methylation (GO:0006306);|Biological Process: methylation-dependent chromatin silencing (GO:0006346);|Biological Process: gene silencing by RNA (GO:0031047);|Molecular Function: metal ion binding (GO:0046872);
TRINITY_DN10905_c0_g1_i1_1	-0.815013	0.647179		0.827765	0.367984		-0.266514	0.864655		2.36126	3.66774	1.22055	1.50621	1.5438	0.283586	2.89547	3.87791	3.52121	1.50397	1.48719	2.57041	--	--	--	--	--	--	--
TRINITY_DN10906_c0_g1_i1_1	0.280131	0.689931		0.722771	0.117925		0.621805	0.299298		3.7396	2.96578	4.36116	4.13184	3.70451	3.60357	5.546	5.1595	4.2492	4.40665	5.4371	6.17521	--	--	--	--	--	--	--
TRINITY_DN10906_c0_g1_i1_4	-3.88023	0.58189		-4.86503	0.405385		-4.02344	0.529982		0	0	2.29571	0	0.106678	0	0	0	0	0	0.113785	0	--	--	--	--	--	--	--
TRINITY_DN10907_c0_g1_i1_1	-0.262766	0.960873		-2.919	0.160726		-1.05839	0.763041		0.173845	0.78653	2.76794	2.47707	0	0	0.0981137	0.147953	0.198117	1.42601	0.297253	0	--	--	--	--	--	--	--
TRINITY_DN10907_c0_g1_i1_4	-2.36053	0.699519		-4.11635	0.38988		-4.23714	0.415726		0	0.138912	2.21101	0	0	0.389845	0	0.12224	0	0	0.142343	0	--	--	--	--	--	--	Molecular Function: serine-type carboxypeptidase activity (GO:0004185);|Cellular Component: extracellular region (GO:0005576);|Biological Process: proteolysis involved in cellular protein catabolic process (GO:0051603);
TRINITY_DN10908_c0_g1_i1_4	-2.94823	0.404505		-3.22798	0.290007		-2.16997	0.658786		0	5.22317	4.95354	0	0.451772	0.836902	0	0.445156	0.416129	0	0	2.12746	--	--	--	--	--	--	--
TRINITY_DN10909_c0_g1_i1_4	-1.74206	0.242277		-0.191517	0.917349		-2.76339	0.197701		0.354898	1.3396	1.31822	0.296387	0.222563	0.292768	1.44166	0.403085	0.412757	0.142292	1.1313e-24	0.301843	--	--	--	--	--	--	Molecular Function: cyclin-dependent protein serine/threonine kinase activity (GO:0004693);|Molecular Function: ATP binding (GO:0005524);|Cellular Component: nucleus (GO:0005634);|Biological Process: protein phosphorylation (GO:0006468);
TRINITY_DN10910_c0_g1_i1_2	2.84601	0.0579819		1.63199	0.256794		3.19515	0.00103566	Up	1.83823	0.551539	0.414797	1.04	7.75906	8.38019	2.70404	3.13445	1.08838	9.76869	6.85619	6.73069	103/104(99.04)	K00418	QCR8, UQCRQ	ubiquinol-cytochrome c reductase subunit 8	ko00190	Oxidative phosphorylation	Cellular Component: mitochondrial respiratory chain complex III (GO:0005750);|Biological Process: mitochondrial electron transport, ubiquinol to cytochrome c (GO:0006122);|Molecular Function: ubiquinol-cytochrome-c reductase activity (GO:0008121);
TRINITY_DN10911_c0_g1_i1_3	-0.384196	0.563703		-0.159998	0.869189		-1.31005	0.100649		9.48974	16.7845	12.5702	6.46432	7.55072	11.8911	4.7305	12.811	10.3603	7.99498	4.47818	2.33584	--	--	--	--	--	--	Molecular Function: DNA-binding transcription factor activity (GO:0003700);|Cellular Component: nucleus (GO:0005634);|Biological Process: regulation of transcription, DNA-templated (GO:0006355);|Biological Process: multicellular organism development (GO:0007275);|Biological Process: response to chitin (GO:0010200);|Molecular Function: sequence-specific DNA binding (GO:0043565);|Molecular Function…
TRINITY_DN10911_c0_g1_i2_4	0.083404	0.96277		0.366083	0.818323		0.408869	0.792992		2.94086	0.91953	1.87121	1.0096	2.10226	2.24362	1.28813	1.14709	3.49518	2.54282	1.50949	3.06909	--	--	--	--	--	--	--
TRINITY_DN10912_c0_g1_i1_4	-2.80204	0.69884		-5.78703	0.315938		-5.90723	0.330618		0	0	3.71773	0	0.418642	0	0	0	0	0	0	0	--	--	--	--	--	--	--
TRINITY_DN10914_c0_g1_i1_4	-1.21257	0.721371		-3.78977	0.197515		-1.38569	0.75132		2.65178	1.79288	0.335747	1.37834	0.352579	0	0.361531	0	0	0	0	1.66675	--	--	--	--	--	--	Molecular Function: phosphoprotein phosphatase activity (GO:0004721);|Molecular Function: metal ion binding (GO:0046872);
TRINITY_DN10915_c0_g1_i1_2	-0.471138	0.406681		0.200693	0.740228		-0.41979	0.617124		3.09656	3.2895	3.85809	2.05364	2.17375	2.09743	4.11648	3.24364	2.34079	1.48602	3.59498	2.17172	288/428(67.29)	K10581	UBE2O	ubiquitin-conjugating enzyme E2 O [EC:2.3.2.24]	ko04120	Ubiquitin mediated proteolysis	Molecular Function: ATP binding (GO:0005524);|Molecular Function: ubiquitin conjugating enzyme activity (GO:0061631);
TRINITY_DN10916_c0_g1_i1_3	-0.695793	0.910431		1.11042	0.69781		2.06555	0.305318		2.05171e-92	1.90744	1.3718	0	1.71729e-65	1.93314	2.69748	0.083516	2.97518	3.87935	3.85403	5.30433	163/269(60.59)	K01883	CARS, cysS	cysteinyl-tRNA synthetase [EC:6.1.1.16]	ko00970	Aminoacyl-tRNA biosynthesis	Molecular Function: cysteine-tRNA ligase activity (GO:0004817);|Molecular Function: ATP binding (GO:0005524);|Cellular Component: cytoplasm (GO:0005737);|Cellular Component: mitochondrion (GO:0005739);|Biological Process: regulation of translation (GO:0006417);|Biological Process: cysteinyl-tRNA aminoacylation (GO:0006423);|Cellular Component: chloroplast (GO:0009507);|Cellular Component: chlorop…
TRINITY_DN10917_c0_g1_i1_2	4.30542	0.0960962		3.79225	0.327622		0.696279	0.928756		5.29172e-06	0.242005	0.00732147	0.456553	0.66132	3.50762	1.91077	6.4816e-11	1.02819	0.089518	9.29069e-24	0.284004	--	--	--	--	--	--	Molecular Function: monooxygenase activity (GO:0004497);|Molecular Function: iron ion binding (GO:0005506);|Cellular Component: integral component of membrane (GO:0016021);|Molecular Function: heme binding (GO:0020037);|Biological Process: paclitaxel biosynthetic process (GO:0042617);|Molecular Function: taxadiene 5-alpha-hydroxylase activity (GO:0050604);
TRINITY_DN10917_c0_g1_i1_3	-2.69523	0.593323		-2.79547	0.628441		-7.46148	0.114271		0	16.7203	0	1.1508	0	1.0664	0	0	1.82874	0	0.0896038	0	--	--	--	--	--	--	--
TRINITY_DN10917_c0_g1_i1_4	-0.0623768	0.993003		-1.33541	0.848725		-2.37792	0.742012		0	3.56996e-24	1.89221	0.722606	0.847437	0	0	0.665439	0	0.393551	0	0	--	--	--	--	--	--	--
TRINITY_DN10917_c1_g1_i1_2	4.45222	0.520509		4.10976	0.372223		#NUM!			0	0	0	0	0.325418	1.2652	0.256972	0.403047	0.441397	0	0	0	--	--	--	--	--	--	Molecular Function: monooxygenase activity (GO:0004497);|Molecular Function: iron ion binding (GO:0005506);|Molecular Function: oxidoreductase activity, acting on paired donors, with incorporation or reduction of molecular oxygen (GO:0016705);|Molecular Function: heme binding (GO:0020037);|Biological Process: paclitaxel biosynthetic process (GO:0042617);
TRINITY_DN1091_c0_g1_i1_1	#NUM!			7.13869	0.0046972	Up	4.32446	0.390434		0	0	0	0	0	0	0.415127	1.21077	3.76775	0.516794	0.238398	0.177121	--	--	--	--	--	--	Biological Process: defense response (GO:0006952);|Biological Process: response to heat (GO:0009408);|Biological Process: response to cold (GO:0009409);|Biological Process: response to bacterium (GO:0009617);|Biological Process: response to salt stress (GO:0009651);|Biological Process: abscisic acid-activated signaling pathway (GO:0009738);|Biological Process: positive regulation of defense respo…
TRINITY_DN10921_c0_g1_i1_1	-0.0463299	0.987799		0.699613	0.783207		-0.648389	0.86008		0.257221	1.34451	1.76949	1.06543	0.273304	1.52876	0.520811	0.258561	3.55961	0.5556	0	1.47121	--	--	--	--	--	--	--
TRINITY_DN10921_c0_g1_i2_3	0.54321	0.832836		1.23452	0.494147		0.911561	0.662764		5.22467	5.5507	0.0366638	2.8231	2.50515	8.52883	5.34945	6.74884	8.09264	4.86874	5.61299	8.3122	--	--	--	--	--	--	--
TRINITY_DN10922_c0_g1_i1_4	-5.35198	0.183082		-3.52944	0.193837		-1.19955	0.720587		0.258654	0.346962	1.96389	0	0	0	0.0719775	0.0723886	0	0	0.341912	0.704109	--	--	--	--	--	--	--
TRINITY_DN10925_c0_g1_i1_4	-0.940575	0.525091		-4.84631	0.0186879	Down	-6.84194	0.00406804	Down	3.75295	1.27346	1.7189	0.79851	1.36595	0.85973	0	0	0.182641	0	0	0	--	--	--	--	--	--	--
TRINITY_DN10926_c0_g1_i1_1	1.10458	0.645412		0.525769	0.843459		0.153053	0.966602		1.16221	0.0581156	0.169324	1.00552	0.911328	0.608815	0.34284	0.220878	0.99558	1.08753	0.230362	0.122576	--	--	--	--	--	--	--
TRINITY_DN10927_c0_g1_i1_2	1.17647	0.481144		-0.183398	0.930456		-1.19545	0.680744		0.625276	2.3128	0.625001	3.36387	1.43022	1.96649	1.01924	0.44483	1.15063	0.823051	0.601676	0	--	--	--	--	--	--	--
TRINITY_DN10928_c0_g1_i1_4	-6.84809	0.00680522	Down	-7.827	0.00262877	Down	-7.95105	0.00302809	Down	0.138615	2.80522	5.87167	6.59904e-30	0.0636091	7.30151e-112	2.98204e-83	3.28056e-19	0	1.41313e-116	2.01124e-111	7.38932e-54	--	--	--	--	--	--	Molecular Function: DNA-binding transcription factor activity (GO:0003700);|Cellular Component: nucleus (GO:0005634);|Biological Process: gibberellin biosynthetic process (GO:0009686);|Biological Process: gibberellic acid mediated signaling pathway (GO:0009740);|Biological Process: response to salicylic acid (GO:0009751);|Biological Process: root morphogenesis (GO:0010015);|Biological Process: ne…
TRINITY_DN1092_c0_g1_i1_3	0.301079	0.406777		0.129238	0.589543		-0.00765942	0.985516		51.9852	48.8105	46.4218	56.508	46.772	50.5689	44.2117	44.6195	41.9836	41.3121	49.1981	47.2274	--	--	--	--	--	--	Cellular Component: ribosome (GO:0005840);|Molecular Function: peptidase activity (GO:0008233);|Cellular Component: chloroplast stroma (GO:0009570);|Biological Process: protein catabolic process (GO:0030163);|Molecular Function: protein binding, bridging (GO:0030674);|Biological Process: positive regulation of proteolysis involved in cellular protein catabolic process (GO:1903052);
TRINITY_DN10930_c0_g1_i1_3	0.227027	0.93243		0.0714782	0.975218		1.50466	0.286346		0.471083	0.873983	0.55841	0.398674	0.151548	1.37744	0.988563	0.528486	0.131139	1.10846	2.67327	1.28415	--	--	--	--	--	--	--
TRINITY_DN10930_c0_g1_i1_4	0.419285	0.899029		-1.00767	0.712979		-1.0946	0.786075		0.773947	0.473086	0.150831	0.153942	0.487385	1.0708	0.0780192	0.307738	0.148316	0.0872562	0	0.482309	91/150(60.67)	K02925	RP-L3e, RPL3	large subunit ribosomal protein L3e	ko03010	Ribosome	Biological Process: ribosomal large subunit assembly (GO:0000027);|Molecular Function: structural constituent of ribosome (GO:0003735);|Cellular Component: ribosome (GO:0005840);|Biological Process: translation (GO:0006412);
TRINITY_DN10931_c0_g1_i1_1	1.80214	0.767492		1.68372	0.687151		1.63521	0.540684		0.698745	0	0.190007	2.31899	0	0.000312181	0.00266043	2.14034	0.0735052	1.11157	0.554661	0.768606	--	--	--	--	--	--	Biological Process: oligopeptide transport (GO:0006857);|Biological Process: protein transport (GO:0015031);|Cellular Component: integral component of membrane (GO:0016021);|Molecular Function: transmembrane transporter activity (GO:0022857);
TRINITY_DN10931_c0_g1_i1_3	-1.74592	0.38749		-2.95821	0.0201816	Down	-4.54011	0.00471748	Down	1.37619	9.54992	15.7368	0.674644	5.25018	0.771466	1.06397	1.1306	0.559185	0.130527	0.918597	0.117058	--	--	--	--	--	--	Cellular Component: cytoplasm (GO:0005737);|Molecular Function: O-methyltransferase activity (GO:0008171);|Molecular Function: S-adenosylmethionine-dependent methyltransferase activity (GO:0008757);|Molecular Function: acetylserotonin O-methyltransferase activity (GO:0017096);|Biological Process: aromatic compound biosynthetic process (GO:0019438);|Biological Process: melatonin biosynthetic proce…
TRINITY_DN10933_c0_g1_i1_1	-0.384	0.863113		1.03553	0.38334		-0.203636	0.931569		3.7861	8.23574	1.38593	1.60403	1.05793	6.42745	5.21612	7.72448	8.86761	5.71352	0.908947	4.08904	--	--	--	--	--	--	--
TRINITY_DN10934_c0_g1_i1_4	-5.26942	0.436498		-5.27754	0.363699		-4.41871	0.385973		3.34288	0.179899	0	0	0	0	0	0	0	0	0	0.182583	87/134(64.93)	K02898	RP-L26e, RPL26	large subunit ribosomal protein L26e	ko03010	Ribosome	Biological Process: cytoplasmic translation (GO:0002181);|Molecular Function: RNA binding (GO:0003723);|Molecular Function: mRNA binding (GO:0003729);|Molecular Function: structural constituent of ribosome (GO:0003735);|Cellular Component: nucleus (GO:0005634);|Cellular Component: nucleolus (GO:0005730);|Cellular Component: vacuolar membrane (GO:0005774);|Cellular Component: cytosol (GO:0005829);…
TRINITY_DN10935_c0_g1_i1_3	#NUM!			1.55806	0.821544		3.47739	0.470208		8.22846e-29	0.423079	1.77461e-10	5.63942e-11	6.51181e-25	1.47999e-22	1.01131	0.000163487	7.50518e-25	3.81349e-29	3.91933	0.399726	--	--	--	--	--	--	--
TRINITY_DN10935_c0_g1_i1_4	-6.84407	0.172588		-6.86645	0.133416		-6.98719	0.145998		0	0.211052	4.6868	0	0	0	0	0	0	0	0	0	--	--	--	--	--	--	--
TRINITY_DN10936_c0_g1_i1_4	-6.98881	0.000522457	Down	-7.00179	0.000302781	Down	-4.61953	0.024544	Down	4.05757	2.60834	3.89401	0	0	0	0	0	0	0.458104	0	0	--	--	--	--	--	--	--
TRINITY_DN10937_c0_g1_i1_2	2.86583	0.380126		2.04734	0.536876		1.39547	0.752842		0.575736	0	0	0.640961	1.82919	0.839307	0.651395	0.944258	0.210782	0.709634	0.332068	0.343348	226/228(99.12)	K01755	argH, ASL	argininosuccinate lyase [EC:4.3.2.1]	ko00220|ko00250	Arginine biosynthesis|Alanine, aspartate and glutamate metabolism	Biological Process: urea cycle (GO:0000050);|Molecular Function: argininosuccinate lyase activity (GO:0004056);|Cellular Component: cytoplasm (GO:0005737);|Cellular Component: cytosol (GO:0005829);|Biological Process: arginine biosynthetic process via ornithine (GO:0042450);
TRINITY_DN10937_c0_g1_i1_3	-1.5452	0.0265974	Down	-3.3735	1.25228e-08	Down	-3.26287	6.46003e-07	Down	6.4033	16.0755	16.4662	3.823	2.50274	5.27853	0.799541	1.28221	0.976475	1.60049	0.785562	1.45335	--	--	--	--	--	--	Cellular Component: Golgi membrane (GO:0000139);|Cellular Component: Golgi apparatus (GO:0005794);|Biological Process: plant-type secondary cell wall biogenesis (GO:0009834);|Biological Process: glucuronoxylan biosynthetic process (GO:0010417);|Molecular Function: glucuronosyltransferase activity (GO:0015020);|Cellular Component: integral component of membrane (GO:0016021);|Biological Process: xy…
TRINITY_DN10938_c0_g1_i1_4	-3.3537	0.42914		-3.39106	0.454313		-5.31213	0.383838		0.671624	0	3.04259	0.152068	0	0.161891	0.325771	0	0	0	0	0	--	--	--	--	--	--	--
TRINITY_DN10939_c0_g1_i1_3	-9.27617	0.00271881	Down	-9.28089	0.00205459	Down	-6.56692	0.0109049	Down	0.0262056	8.12958	0.0997804	0	0	0	0	0	0	0	0.0263114	0.0542118	--	--	--	--	--	--	--
TRINITY_DN10939_c0_g1_i1_4	-2.53959	0.106494		-1.1186	0.644532		2.29839	0.0317027	Up	2.50449	0.567663	0.678774	0.0600921	0.125814	0.388795	0.0299275	0.0594184	1.23909	6.64225	2.25307	7.9324	351/505(69.50)	K13356	FAR	alcohol-forming fatty acyl-CoA reductase [EC:1.2.1.84]	ko00073|ko04146	Cutin, suberine and wax biosynthesis|Peroxisome	Biological Process: lipid metabolic process (GO:0006629);|Molecular Function: fatty-acyl-CoA reductase (alcohol-forming) activity (GO:0080019);|Molecular Function: alcohol-forming fatty acyl-CoA reductase activity (GO:0102965);
TRINITY_DN10940_c0_g1_i1_1	-1.38635	0.247236		0.384848	0.705592		-0.743301	0.657201		3.43669	12.2222	12.5938	2.96054	1.49852	5.09108	11.5852	10.494	8.4193	11.2146	3.61368	1.28761	--	--	--	--	--	--	--
TRINITY_DN10940_c0_g1_i1_3	-0.00084535	0.999634		0.153528	0.944024		0.199608	0.941235		1.69045	4.35178	0.329945	2.51284	1.59546	1.06499	3.09032	1.62215	1.10594	0.781497	3.2705	2.85804	--	--	--	--	--	--	--
TRINITY_DN10941_c0_g1_i1_2	1.10503	0.769737		2.28241	0.274863		-0.63268	0.916332		0.535977	0.367032	0	0.350153	1.10361	0.176921	1.84762	0.857028	0.834079	0.389078	0.178444	0	--	--	--	--	--	--	--
TRINITY_DN10943_c0_g1_i1_3	-2.09034	0.561846		-3.19407	0.294105		-1.49133	0.67542		0.223412	2.82033	0.485821	0.208133	0.458399	0	0.203025	0.204442	0	0.749776	0.482674	0	--	--	--	--	--	--	--
TRINITY_DN10945_c0_g1_i1_1	-0.740199	0.662975		-1.04258	0.566032		-0.118431	0.973271		2.68824	2.85318	1.22017	0.603001	0.848411	2.00786	1.85897	0.8328	0.0935934	1.90875	7.91175e-22	3.80548	--	--	--	--	--	--	Cellular Component: Golgi membrane (GO:0000139);|Molecular Function: GTPase activity (GO:0003924);|Molecular Function: GTP binding (GO:0005525);|Cellular Component: vacuole (GO:0005773);|Cellular Component: endoplasmic reticulum membrane (GO:0005789);|Cellular Component: plasma membrane (GO:0005886);|Biological Process: intracellular protein transport (GO:0006886);|Biological Process: ER to Golgi…
TRINITY_DN10945_c0_g1_i1_3	0.444128	0.856968		0.794267	0.631167		0.965307	0.771117		0.517764	1.12368	2.56327	2.38148	0.586878	1.61424	2.38429	2.32369	1.13396	1.83158	5.9931	0	--	--	--	--	--	--	--
TRINITY_DN10946_c0_g1_i1_4	-2.99865	0.287584		-3.76098	0.323996		-2.57744	0.563422		0	2.39548	5.28397	0.145647	0.109527	0.62753	0	0.479085	0	0	1.30747	0	--	--	--	--	--	--	--
TRINITY_DN10947_c0_g1_i1_1	#NUM!			2.30269	0.52657		#NUM!			0.442768	0	0	0	0	0	0.290386	0.281876	1.04008	0	0	0	--	--	--	--	--	--	--
TRINITY_DN10947_c0_g1_i1_4	-1.00313	0.774475		-1.21575	0.688877		-0.314344	0.91296		0.54291	0.230549	3.70033	1.72951e-29	0.535797	1.5414	0	0.250166	1.29347	0.5403	1.90002	0.996247	154/165(93.33)	K02183	CALM	calmodulin	ko04016|ko04070|ko04626	MAPK signaling pathway - plant|Phosphatidylinositol signaling system|Plant-pathogen interaction	Molecular Function: calcium ion binding (GO:0005509);|Cellular Component: intracellular (GO:0005622);|Biological Process: calcium-mediated signaling (GO:0019722);
TRINITY_DN10947_c0_g1_i4_3	0.428893	0.320429		1.5396	9.98774e-12	Up	1.98038	9.29735e-10	Up	23.095	24.3283	17.2187	25.6311	25.6877	22.1765	53.4099	48.2347	50.7078	59.1944	86.0987	94.0823	--	--	--	--	--	--	Molecular Function: DNA binding (GO:0003677);|Molecular Function: DNA-binding transcription factor activity (GO:0003700);|Cellular Component: nucleus (GO:0005634);
TRINITY_DN10948_c0_g1_i1_1	3.69383	0.130286		1.80815	0.555449		1.87049	0.532007		0.125808	0.261599	0.125553	3.7129	0.385996	0.360541	0.703902	0	0.465052	1.08521	0.24036	0.124549	--	--	--	--	--	--	--
TRINITY_DN1094_c0_g1_i1_3	-1.23518	0.7969		-2.48949	0.608786		0.253681	0.961916		0.342653	2.40989	0	0	0.695094	0.322076	0.414063	0	0	1.07879	2.08248	0	73/131(55.73)	K02951	RP-S12e, RPS12	small subunit ribosomal protein S12e	ko03010	Ribosome	Molecular Function: structural constituent of ribosome (GO:0003735);|Biological Process: translation (GO:0006412);|Cellular Component: cytosolic small ribosomal subunit (GO:0022627);
TRINITY_DN10951_c0_g1_i1_1	1.35623	0.439925		0.796515	0.646271		2.24095	0.0555523		2.91729	0.735409	0.487042	1.04093	3.05533	4.97024	2.28843	2.82054	0.581624	5.61581	4.69313	7.3585	116/116(100.00)	K02915	RP-L34e, RPL34	large subunit ribosomal protein L34e	ko03010	Ribosome	Biological Process: cytoplasmic translation (GO:0002181);|Molecular Function: structural constituent of ribosome (GO:0003735);|Cellular Component: cytosolic large ribosomal subunit (GO:0022625);|Cellular Component: preribosome, large subunit precursor (GO:0030687);|Biological Process: ribosome biogenesis (GO:0042254);
TRINITY_DN10951_c0_g1_i1_3	-0.0174463	0.992561		1.92291	0.0744961		0.642788	0.531976		1.77201	2.73588	4.00468	1.56174	1.13983	4.77983	2.649	9.35677	13.969	4.54542	3.56834	4.53481	--	--	--	--	--	--	--
TRINITY_DN10953_c0_g1_i1_3	-1.3545	0.111842		-0.657459	0.406568		-2.79872	0.00244605	Down	2.31951	5.24082	4.41026	1.22309	1.06852	1.78653	2.19583	1.84782	2.18734	0.438192	0.929034	0.302776	--	--	--	--	--	--	Cellular Component: plasma membrane (GO:0005886);|Biological Process: auxin-activated signaling pathway (GO:0009734);|Biological Process: positive regulation of auxin mediated signaling pathway (GO:0010929);|Biological Process: auxin transport (GO:0060918);
TRINITY_DN10954_c0_g1_i1_4	-1.79516	0.50923		-3.86836	0.133658		0.55193	0.866284		1.13979	0.342158	0.856942	0.359795	0.168247	0	0	0.104708	0	0	1.54336	1.61843	--	--	--	--	--	--	--
TRINITY_DN10954_c0_g2_i1_3	#NUM!			5.81087	0.314244		#NUM!			0	0	0	0	0	0.0906963	0	2.22871	0	0	0	0	142/166(85.54)	K01915	glnA, GLUL	glutamine synthetase [EC:6.3.1.2]	ko00220|ko00250|ko00630|ko00910	Arginine biosynthesis|Alanine, aspartate and glutamate metabolism|Glyoxylate and dicarboxylate metabolism|Nitrogen metabolism	Molecular Function: glutamate-ammonia ligase activity (GO:0004356);|Molecular Function: ATP binding (GO:0005524);|Cellular Component: cytoplasm (GO:0005737);|Biological Process: glutamine biosynthetic process (GO:0006542);
TRINITY_DN10955_c0_g1_i1_3	0.556221	0.810257		0.394321	0.841421		0.195378	0.938592		0.925357	3.97065	0.455405	1.88639	3.6992	0.982448	1.07294	2.10205	2.49843	1.59028	3.15195	1.10699	--	--	--	--	--	--	--
TRINITY_DN10956_c0_g1_i1_1	2.08923	0.382654		1.82237	0.411056		1.788	0.651239		0	2.54913	0.470735	4.1626	2.59101	4.34004	4.50753	3.0298	1.44103	8.15475	1.83816	0	--	--	--	--	--	--	--
TRINITY_DN10957_c0_g1_i1_3	-0.188156	0.686998		0.0404334	0.933436		0.0501719	0.934062		23.7382	16.1003	18.96	14.584	12.7812	16.6975	15.7048	17.5045	15.7666	16.0971	22.8365	18.2994	187/215(86.98)	K12849	PRPF38A	pre-mRNA-splicing factor 38A	ko03040	Spliceosome	Cellular Component: spliceosomal complex (GO:0005681);|Biological Process: mRNA processing (GO:0006397);|Biological Process: RNA splicing (GO:0008380);
TRINITY_DN10958_c0_g1_i1_1	-0.128184	0.91642		0.371786	0.508072		0.236171	0.739669		16.0704	13.0516	9.20693	15.8051	6.537	6.69065	18.4029	11.3985	10.6535	10.5258	14.2269	17.3145	163/204(79.90)	K02723	psbY	photosystem II PsbY protein	ko00195	Photosynthesis	Cellular Component: photosystem II (GO:0009523);|Cellular Component: chloroplast thylakoid membrane (GO:0009535);|Biological Process: photosynthesis (GO:0015979);|Cellular Component: integral component of membrane (GO:0016021);|Molecular Function: manganese ion binding (GO:0030145);
TRINITY_DN10958_c0_g1_i1_2	4.39636	0.526603		3.93117	0.515919		4.02139	0.532537		1.08127e-20	8.40862e-23	1.16155e-15	0.0038493	0.000160544	1.92621	0	0.859172	0.269165	0.454302	0	0.967872	28/63(44.44)	K03258	EIF4B	translation initiation factor 4B	ko03013	RNA transport	--
TRINITY_DN10959_c0_g1_i2_1	2.64217	0.239957		3.4256	0.0490556	Up	8.8584	2.55313e-12	Up	0.209253	0.0739352	0.0704597	0.207754	0.363196	1.29467	0.200567	1.26582	1.3294	41.5198	4.88962	94.7475	--	--	--	--	--	--	--
TRINITY_DN1095_c0_g1_i1_2	0.913984	0.76352		0.358825	0.901402		0.732976	0.822287		2.58536	1.20444	0.709946	0.00717454	3.81513	3.48574	2.39762	2.37135	7.97447e-06	5.09538	4.71254e-11	1.67464	--	--	--	--	--	--	--
TRINITY_DN10960_c0_g1_i1_2	-0.78815	0.0155951		-1.59196	3.26724e-07	Down	-1.24172	0.00254321	Down	23.1298	31.7626	26.1842	13.7326	11.9506	14.399	8.19818	8.11584	5.70129	9.6616	8.88042	13.6657	--	--	--	--	--	--	--
TRINITY_DN10961_c0_g1_i1_3	2.53215	0.457821		2.45954	0.585752		2.93128	0.34253		0	0	0.909646	1.33051	2.47628	1.19649	0	2.82268	1.47439	0.991432	2.9886	3.25153	--	--	--	--	--	--	--
TRINITY_DN10962_c0_g1_i1_2	0.944995	0.348801		1.05848	0.370883		0.843668	0.52913		1.99918	1.84184	2.29028	3.25741	4.06196	2.55923	2.26121	1.72498	6.11297	2.77869	1.62894	5.87317	--	--	--	--	--	--	--
TRINITY_DN10962_c0_g1_i1_4	-6.69264	0.156638		-6.71184	0.120425		-6.83481	0.134634		0	1.04791	3.86395	0	0	0	0	0	0	0	0	0	128/181(70.72)	K12189	VPS25, EAP20	ESCRT-II complex subunit VPS25	ko04144	Endocytosis	Cellular Component: ESCRT II complex (GO:0000814);|Molecular Function: structural molecule activity (GO:0005198);|Cellular Component: nucleus (GO:0005634);|Cellular Component: cytosol (GO:0005829);|Molecular Function: protein homodimerization activity (GO:0042803);|Biological Process: protein transport to vacuole involved in ubiquitin-dependent protein catabolic process via the multivesicular bod…
TRINITY_DN10962_c0_g1_i2_3	4.39096	0.526933		4.64508	0.430552		6.28478	0.237434		0	0	0	0	1.60708	0	1.37065	0.699103	0	0.869011	6.15043	0	--	--	--	--	--	--	Molecular Function: inorganic phosphate transmembrane transporter activity (GO:0005315);|Cellular Component: mitochondrion (GO:0005739);|Cellular Component: mitochondrial inner membrane (GO:0005743);|Cellular Component: mitochondrial intermembrane space (GO:0005758);|Cellular Component: integral component of mitochondrial inner membrane (GO:0031305);|Biological Process: phosphate ion transmembran…
TRINITY_DN10962_c0_g2_i1_2	0.397498	0.345566		0.00276783	0.996545		0.29505	0.401211		16.5239	13.4248	12.3523	14.5448	17.5264	15.2188	11.8432	9.10898	13.3005	15.8505	17.1745	15.7161	--	--	--	--	--	--	--
TRINITY_DN10963_c0_g1_i1_4	-6.53471	0.0360993	Down	-6.5652	0.025071	Down	-8.58276	0.00663309	Down	0.149346	0.156992	14.8463	0.159308	0	0	0	0	0.145557	0	0	0	--	--	--	--	--	--	--
TRINITY_DN10964_c0_g1_i1_4	1.05033	0.450501		-0.362456	0.812697		-0.297799	0.892141		0.62841	0.770712	1.61073	1.31523	2.64143	1.39853	0.724618	0.522264	0.635503	0.374223	0.619291	1.33692	--	--	--	--	--	--	Molecular Function: inward rectifier potassium channel activity (GO:0005242);|Cellular Component: plasma membrane (GO:0005886);|Cellular Component: integral component of membrane (GO:0016021);|Biological Process: regulation of ion transmembrane transport (GO:0034765);|Molecular Function: identical protein binding (GO:0042802);
TRINITY_DN10965_c0_g1_i1_4	0.361524	0.966128		-2.66204	0.580131		-4.29167	0.488989		7.88143	0	0	7.85049	0	0	0.628364	0.311817	0	0	0	0.33466	51/67(76.12)	K02922	RP-L37e, RPL37	large subunit ribosomal protein L37e	ko03010	Ribosome	Molecular Function: structural constituent of ribosome (GO:0003735);|Biological Process: translation (GO:0006412);|Molecular Function: rRNA binding (GO:0019843);|Cellular Component: cytosolic large ribosomal subunit (GO:0022625);|Molecular Function: metal ion binding (GO:0046872);
TRINITY_DN10966_c0_g1_i1_1	#NUM!			7.13213	0.03274	Up	#NUM!			0	0	0	0	0	0	0.0653958	0.195573	3.58107	0.15408	0	0	--	--	--	--	--	--	Cellular Component: apoplast (GO:0048046);
TRINITY_DN10966_c0_g1_i1_2	-0.354135	0.697734		-0.457752	0.546591		-0.618347	0.465852		2.65911	3.71206	2.06094	1.75092	1.38692	2.53713	1.9447	1.98255	1.11056	1.28382	1.63959	2.23903	--	--	--	--	--	--	--
TRINITY_DN10968_c0_g1_i1_4	-0.524551	0.926388		-4.29305	0.470802		1.34202	0.764326		1.60666	0.41309	0	0.184903	1.02464	0	0	0	0	3.64036	1.09444e-15	0.880174	--	--	--	--	--	--	--
TRINITY_DN10969_c0_g1_i1_2	0.635703	0.579266		-0.372573	0.760187		-0.00470538	0.997654		1.72946	1.71628	1.12212	1.2369	1.96868	2.91498	1.09955	1.17643	0.568144	0.755921	1.97591	1.48879	--	--	--	--	--	--	Cellular Component: vacuolar membrane (GO:0005774);|Cellular Component: plasma membrane (GO:0005886);|Biological Process: amino acid transport (GO:0006865);|Cellular Component: integral component of membrane (GO:0016021);|Molecular Function: transmembrane transporter activity (GO:0022857);|Cellular Component: intracellular membrane-bounded organelle (GO:0043231);
TRINITY_DN10970_c0_g1_i1_1	0.52902	0.778001		0.314828	0.903878		-1.38432	0.615597		7.43262	10.7588	0.786447	8.31008	4.61846	10.5223	0.508959	2.21921	15.4147	5.2444	1.60824	3.00448e-10	--	--	--	--	--	--	--
TRINITY_DN10971_c0_g1_i3_2	0.699002	0.839611		0.733175	0.646718		0.165147	0.955191		0.252209	0.34855	0.829924	1.3689	0.00244103	0.57833	0.473592	0.841355	0.652429	0.834425	0.109134	0.585457	--	--	--	--	--	--	Molecular Function: microtubule motor activity (GO:0003777);|Molecular Function: ATP binding (GO:0005524);|Cellular Component: mitochondrion (GO:0005739);|Cellular Component: kinesin complex (GO:0005871);|Cellular Component: microtubule (GO:0005874);|Biological Process: microtubule-based movement (GO:0007018);|Molecular Function: microtubule binding (GO:0008017);|Molecular Function: ATPase activi…
TRINITY_DN10972_c0_g1_i1_4	-2.10061	0.0638414		-2.72648	0.00105062	Down	-5.16534	0.00375818	Down	1.83293	2.64413	4.09067	0.354726	0.270449	1.20384	0.345754	0.252772	0.498903	0.226327	0	0	--	--	--	--	--	--	Molecular Function: protein serine/threonine kinase activity (GO:0004674);|Molecular Function: ATP binding (GO:0005524);|Cellular Component: plasma membrane (GO:0005886);|Cellular Component: plant-type cell wall (GO:0009505);|Cellular Component: chloroplast (GO:0009507);|Cellular Component: chloroplast stroma (GO:0009570);|Biological Process: zygote asymmetric cytokinesis in embryo sac (GO:001006…
TRINITY_DN10973_c0_g1_i1_4	-1.04749	0.707256		-6.58645	0.00440078	Down	-6.70255	0.00728085	Down	3.86617	2.92133	1.13678	1.2654	1.80055	0	0	0	0	0	0	0	--	--	--	--	--	--	Cellular Component: plasmodesma (GO:0009506);|Cellular Component: integral component of membrane (GO:0016021);|Cellular Component: anchored component of plasma membrane (GO:0046658);|Biological Process: defense response to virus (GO:0051607);
TRINITY_DN10974_c0_g1_i1_3	#NUM!			5.80984	0.152551		#NUM!			0	0	0	0.275166	0	0.447122	0.133698	2.90032	0.128734	0.176217	0.502788	0	143/143(100.00)	K00626	E2.3.1.9, atoB	acetyl-CoA C-acetyltransferase [EC:2.3.1.9]	ko00071|ko00072|ko00280|ko00310|ko00380|ko00620|ko00630|ko00640|ko00650|ko00900	Fatty acid degradation|Synthesis and degradation of ketone bodies|Valine, leucine and isoleucine degradation|Lysine degradation|Tryptophan metabolism|Pyruvate metabolism|Glyoxylate and dicarboxylate metabolism|Propanoate metabolism|Butanoate metabolism|Terpenoid backbone biosynthesis	Molecular Function: acetyl-CoA C-acetyltransferase activity (GO:0003985);|Molecular Function: acetyl-CoA C-acyltransferase activity (GO:0003988);|Cellular Component: mitochondrion (GO:0005739);|Cellular Component: peroxisome (GO:0005777);|Biological Process: fatty acid beta-oxidation (GO:0006635);|Molecular Function: metal ion binding (GO:0046872);
TRINITY_DN10975_c0_g1_i1_3	0.828377	0.757825		1.30329	0.526939		1.24441	0.727908		0.249714	0.266343	1.00019	0.794791	0.267026	1.28236	0.502619	2.01533	0.492636	0.539064	2.89769	0	--	--	--	--	--	--	--
TRINITY_DN10977_c0_g1_i1_1	0.804428	0.652124		0.977281	0.521661		0.0903039	0.968206		1.45484	1.425	1.4005	1.22204	3.94792	1.32559	2.526	0.714079	3.65579	2.34166	1.21217	0.922037	--	--	--	--	--	--	--
TRINITY_DN10977_c0_g1_i1_2	3.17409	0.0200194	Up	3.27113	0.00630938	Up	2.46701	0.249947		0.224086	0.238639	0.443812	1.18984	3.19371	2.07177	3.48847	1.57173	1.57423	1.23551	2.99424	0.218952	--	--	--	--	--	--	--
TRINITY_DN1097_c0_g1_i1_2	0.924128	0.584355		0.78613	0.613342		1.42148	0.393054		1.31656	4.40555	0.866131	2.13479	5.61783	2.84033	5.50139	2.53226	1.46364	4.53464	1.61383	10.1523	--	--	--	--	--	--	--
TRINITY_DN1097_c0_g1_i1_3	-3.99627	2.0301e-06	Down	-5.69945	3.18388e-18	Down	-2.68525	6.85353e-05	Down	25.1314	24.6193	74.7122	0.934245	1.29609	4.82052	0.473024	0.836364	0.662028	7.33864	7.01267	4.15607	--	--	--	--	--	--	Cellular Component: extracellular region (GO:0005576);|Cellular Component: cell wall (GO:0005618);|Molecular Function: oxidoreductase activity (GO:0016491);|Molecular Function: FAD binding (GO:0071949);
TRINITY_DN10980_c0_g1_i1_2	-0.0844154	0.982887		1.13197	0.44104		0.169806	0.949284		1.49836	3.67576	0.372475	1.28394	0	3.49758	3.18785	2.806	3.91034	0.815948	2.91627	2.16885	--	--	--	--	--	--	--
TRINITY_DN10980_c0_g1_i2_3	-0.0817421	0.970496		0.413855	0.802406		0.500785	0.779075		0.583162	2.46372	1.99117	0.942267	0.939392	2.35751	1.22617	2.72224	1.50961	1.5942	2.4562	2.74965	--	--	--	--	--	--	--
TRINITY_DN10981_c0_g1_i1_2	2.02028	0.132747		0.133322	0.949927		-5.81132	0.0840226		2.50372	1.8589	0.416127	3.40081	8.31812	4.97271	0.956766	0.948605	2.27149	0	0	0	--	--	--	--	--	--	--
TRINITY_DN10984_c0_g1_i1_2	0.582476	0.769799		0.287392	0.860042		-0.161134	0.950226		1.96318	1.31347	0.74198	1.5365	2.65664	0.731817	1.81343	1.02407	1.02355	1.98677	0.491996	0.730085	--	--	--	--	--	--	--
TRINITY_DN10984_c0_g1_i1_4	-3.35348	0.485937		-7.23364	0.0898884		-7.35454	0.0975004		0	0.83873	15.8728	0	0	1.56892	0	0	0	0	0	0	--	--	--	--	--	--	--
TRINITY_DN10986_c0_g1_i1_4	-0.71405	0.838739		-0.132569	0.950537		-0.144273	0.954079		3.7111	1.03919	3.732	0.546415	3.73722	0	3.79051	0.530592	2.04408	1.63231	0.904239	4.45774	--	--	--	--	--	--	--
TRINITY_DN10987_c0_g1_i1_4	-1.21114	0.732994		-2.49384	0.467968		0.624525	0.907412		0.600792	0.241723	0.731871	0.0999517	0	0.552055	0.275272	0	0	0	0	2.2258	--	--	--	--	--	--	Cellular Component: cytosol (GO:0005829);|Cellular Component: cytoskeleton (GO:0005856);|Biological Process: actin filament organization (GO:0007015);|Biological Process: response to abscisic acid (GO:0009737);|Biological Process: actin filament depolymerization (GO:0030042);|Biological Process: root hair elongation (GO:0048767);|Biological Process: actin filament severing (GO:0051014);|Molecular…
TRINITY_DN10988_c0_g1_i1_1	3.10475	0.584883		4.05122	0.0982198		4.68201	0.0460466	Up	0	0	0.316509	1.96446	1.82581e-11	0.317113	1.27252	1.92057	1.2896	2.09531	3.85826	1.96537	--	--	--	--	--	--	--
TRINITY_DN10988_c0_g1_i1_4	-1.75993	0.214694		-1.90564	0.335084		-2.20573	0.0567892		1.28222	2.43856	2.50108	0.268719	0.983264	0.273976	0.398496	0	0.96703	0.665742	0.205944	0.418729	148/185(80.00)	K13347	PXMP2, PMP22	peroxisomal membrane protein 2	ko04146	Peroxisome	Cellular Component: cytoplasm (GO:0005737);|Cellular Component: peroxisomal membrane (GO:0005778);|Cellular Component: integral component of membrane (GO:0016021);
TRINITY_DN10989_c0_g1_i1_1	0.772379	0.336979		0.929404	0.205742		0.33854	0.763969		3.98205	6.49413	3.94622	6.38786	6.52503	8.23333	7.31474	5.8126	9.03262	4.11119	5.61828	7.31793	78/80(97.50)	K02975	RP-S25e, RPS25	small subunit ribosomal protein S25e	ko03010	Ribosome	Molecular Function: structural constituent of ribosome (GO:0003735);|Cellular Component: vacuolar membrane (GO:0005774);|Cellular Component: plasmodesma (GO:0009506);|Cellular Component: cytosolic ribosome (GO:0022626);|Cellular Component: cytosolic small ribosomal subunit (GO:0022627);|Cellular Component: polysomal ribosome (GO:0042788);
TRINITY_DN1098_c0_g1_i2_3	0.291267	0.462507		0.587706	0.0149597		0.263921	0.457207		22.2371	25.1217	20.5238	25.9496	20.8066	23.7499	29.1236	29.9265	24.0337	28.7979	24.0385	23.762	249/319(78.06)	K08492	STX18	syntaxin 18	ko04130|ko04145	SNARE interactions in vesicular transport|Phagosome	Cellular Component: endoplasmic reticulum (GO:0005783);|Biological Process: retrograde vesicle-mediated transport, Golgi to ER (GO:0006890);|Biological Process: protein transport (GO:0015031);|Cellular Component: integral component of membrane (GO:0016021);|Cellular Component: SNARE complex (GO:0031201);
TRINITY_DN10990_c0_g1_i1_2	2.51812	0.0125739	Up	1.71979	0.270862		-0.422722	0.93741		1.22294	0.688358	0.62475	3.4456	4.08763	4.35881	2.72052	3.33469	0.647752	0	1.74641	0	--	--	--	--	--	--	--
TRINITY_DN10990_c0_g1_i1_4	-2.96013	0.0611481		-1.86371	0.319797		-0.776595	0.778979		5.85618	10.44	5.52843	0.919177	0	1.62751	2.74419	2.24133	0	8.21747	0	3.59196	--	--	--	--	--	--	--
TRINITY_DN10991_c0_g1_i1_1	0.090674	0.974503		-0.143202	0.946367		-0.696076	0.848638		0.298709	0.981716	1.9428	1.89415	0.625729	0.436271	1.1729	0.576177	0.712727	1.65617	0.297192	0.00772196	--	--	--	--	--	--	--
TRINITY_DN10991_c0_g1_i1_3	-2.18538	0.242837		-2.00759	0.266187		0.577765	0.802555		2.45054	3.04268	0.24033	0.203355	0.61155	0.264154	0.874677	0.161652	0.19696	5.81439	1.09219	0.95065	178/346(51.45)	K09584	PDIA6, TXNDC7	protein disulfide-isomerase A6 [EC:5.3.4.1]	ko04141	Protein processing in endoplasmic reticulum	Molecular Function: protein disulfide isomerase activity (GO:0003756);|Cellular Component: extracellular region (GO:0005576);|Cellular Component: endoplasmic reticulum (GO:0005783);|Biological Process: cell redox homeostasis (GO:0045454);
TRINITY_DN10992_c0_g1_i1_1	-0.949198	0.507372		-0.0842137	0.951676		-0.467768	0.782613		1.07896	2.89115	3.66158	0.818757	1.66483	0.9352	1.89362	1.89076	2.08418	1.81465	2.71532	0.81247	--	--	--	--	--	--	--
TRINITY_DN10992_c0_g1_i1_4	-5.68146	0.397637		-5.70457	0.323996		-2.5515	0.712458		0	0	4.66277	0	0	0	0	0	0	0.770509	0	0	--	--	--	--	--	--	Molecular Function: microtubule motor activity (GO:0003777);|Molecular Function: ATP binding (GO:0005524);|Cellular Component: cytoplasm (GO:0005737);|Cellular Component: spindle (GO:0005819);|Cellular Component: kinesin complex (GO:0005871);|Cellular Component: microtubule (GO:0005874);|Biological Process: microtubule-based movement (GO:0007018);|Molecular Function: microtubule binding (GO:00080…
TRINITY_DN10992_c0_g2_i1_4	-2.97056	0.588074		-2.67433	0.571162		-5.47597	0.356743		0	0	3.66902	0	0.0962885	0.35601	0.18522	0.271662	0	0.099132	0	0	--	--	--	--	--	--	Molecular Function: microtubule motor activity (GO:0003777);|Molecular Function: ATP binding (GO:0005524);|Cellular Component: cytoplasm (GO:0005737);|Cellular Component: spindle (GO:0005819);|Cellular Component: kinesin complex (GO:0005871);|Cellular Component: microtubule (GO:0005874);|Biological Process: microtubule-based movement (GO:0007018);|Molecular Function: microtubule binding (GO:00080…
TRINITY_DN10993_c0_g1_i1_2	-0.224648	0.948301		1.04866	0.678961		-1.09357	0.70877		0.831574	0.894948	0.849604	0.579782	0	1.3884	2.57835	0	1.96335	0.63569	0.54445	0	--	--	--	--	--	--	--
TRINITY_DN10993_c0_g1_i1_4	1.58519	0.686087		-0.258153	0.935034		-0.797589	0.90197		0	1.98299	2.65778	3.50285	0	9.46787	0.392166	1.55724	1.13534	0	0	2.52504	--	--	--	--	--	--	--
TRINITY_DN10993_c0_g2_i1_2	1.03773	0.569989		0.840987	0.670213		-0.582006	0.822952		0.331022	1.03835	0.656142	1.62856	0.832855	0.970043	2.01194	0.309292	0.600042	0.522494	0.163601	0.50877	--	--	--	--	--	--	--
TRINITY_DN10994_c0_g1_i1_3	0.960553	0.539381		1.88808	0.117094		0.876151	0.616232		1.34412	0.966079	0.460074	1.14258	1.40153	1.98749	2.70328	4.1594	1.32539	0.739111	1.69892	2.17244	--	--	--	--	--	--	--
TRINITY_DN10996_c0_g1_i1_4	-1.65672	0.334063		-3.29401	0.197282		-0.733457	0.805873		1.33634	3.28513	4.10256	0.716353	0.369812	1.37993	0	0.708827	0	2.65167	0	2.31581	--	--	--	--	--	--	--
TRINITY_DN10997_c0_g1_i1_4	-1.09506	0.714248		-5.56479	0.0615122		-1.73481	0.654146		1.52106	0.828053	2.71958	0.412284	0	1.57962	0	0	0	1.40615	0	0	--	--	--	--	--	--	Molecular Function: ATP binding (GO:0005524);|Molecular Function: GTP binding (GO:0005525);|Molecular Function: GTP diphosphokinase activity (GO:0008728);|Cellular Component: chloroplast (GO:0009507);|Biological Process: leaf senescence (GO:0010150);|Biological Process: guanosine tetraphosphate biosynthetic process (GO:0015970);|Biological Process: photosynthesis (GO:0015979);|Molecular Function:…
TRINITY_DN109_c0_g1_i1_4	-1.23613	0.51056		-3.16814	0.0908236		-1.6942	0.519313		2.13696	1.38959	5.74733	0.447331	0.930483	2.21075	0	0.453604	0.443431	0.480245	0	2.14737	--	--	--	--	--	--	--
TRINITY_DN10_c0_g1_i1_1	2.46144	0.291251		4.37393	0.000820977	Up	3.62966	0.0323283	Up	0.469782	1.92195e-22	0.152227	0.887547	1.43207	0.488827	3.53844	2.09633	4.63425	3.85418	2.10623	1.13289	--	--	--	--	--	--	--
TRINITY_DN10_c0_g1_i1_2	1.39176	0.0855345		0.866667	0.361126		0.399743	0.818755		6.50138	4.31467	1.9446	8.45646	9.92882	10.0712	7.26269	4.09155	7.48621	9.10958	5.08635	1.54569	--	--	--	--	--	--	--
TRINITY_DN11000_c0_g1_i1_1	1.11328	0.665548		0.626317	0.770339		2.78683	0.0420357	Up	5.0924	0.636431	0.321909	0.375653	5.01261	6.03891	3.60499	2.9819	0.980238	14.8134	11.6336	11.6526	63/69(91.30)	K02905	RP-L29e, RPL29	large subunit ribosomal protein L29e	ko03010	Ribosome	Biological Process: cytoplasmic translation (GO:0002181);|Molecular Function: structural constituent of ribosome (GO:0003735);|Cellular Component: cytosolic large ribosomal subunit (GO:0022625);
TRINITY_DN11001_c0_g1_i1_4	-5.30279	0.410661		-4.36111	0.319519		-1.29704	0.776752		0	0.37597	1.97773	0	0	0	0	0.104597	0	0	0.337226	0.57691	--	--	--	--	--	--	--
TRINITY_DN11001_c0_g1_i3_2	1.69078	0.0012046	Up	1.34543	0.0211194	Up	1.61211	8.85428e-10	Up	27.3958	28.4631	19.0199	80.3027	80.7131	39.7682	28.4763	49.196	73.6674	67.7735	77.194	69.949	--	--	--	--	--	--	Molecular Function: RNA polymerase II proximal promoter sequence-specific DNA binding (GO:0000978);|Molecular Function: DNA-binding transcription factor activity (GO:0003700);|Cellular Component: nucleus (GO:0005634);|Biological Process: cellular response to heat (GO:0034605);|Molecular Function: sequence-specific DNA binding (GO:0043565);|Biological Process: positive regulation of transcription …
TRINITY_DN11002_c0_g1_i1_2	-0.102067	0.981304		-0.779264	0.793048		0.779581	0.821321		1.55724	2.57016	0	0.282661	2.51007	0.298131	1.08617	0.548698	0.532363	2.69545	0.326073	3.65102	--	--	--	--	--	--	--
TRINITY_DN11004_c0_g1_i1_2	2.79219	0.562979		3.33006	0.233797		2.48117	0.431617		2.77059	0	0	0	12.6235	2.85813	11.1668	1.06507	9.42475	7.6451	4.54276	1.7863	--	--	--	--	--	--	--
TRINITY_DN11005_c0_g1_i1_1	-0.342445	0.526542		-0.827121	0.00295519		-0.0427958	0.937886		33.4425	42.3937	40.8216	31.2254	23.8311	22.692	18.2476	18.5619	16.7591	31.9747	37.9163	37.0596	--	--	--	--	--	--	Cellular Component: nucleolus (GO:0005730);|Cellular Component: cytoplasm (GO:0005737);
TRINITY_DN11005_c0_g1_i1_3	#NUM!			3.91755	0.517304		4.77328	0.439788		0	0	0	0	0	0	0	1.05006	0	0	2.45646	0	--	--	--	--	--	--	--
TRINITY_DN11007_c0_g1_i1_1	0.779605	0.877439		-3.1882	0.34933		-6.14753	0.254903		4.54288	0.560765	0	6.37714	0	0.548462	0.187524	0	0.177842	0	0	0	--	--	--	--	--	--	Biological Process: cytoplasmic translational elongation (GO:0002182);|Molecular Function: translation elongation factor activity (GO:0003746);|Molecular Function: guanyl-nucleotide exchange factor activity (GO:0005085);|Cellular Component: cytosol (GO:0005829);|Cellular Component: eukaryotic translation elongation factor 1 complex (GO:0005853);
TRINITY_DN11007_c0_g1_i1_4	-4.15451	0.350358		-7.12958	0.0840432		-7.25156	0.092265		0	0.821118	5.16422	0	0.315875	0	0	0	0	0	0	0	210/257(81.71)	K00939	adk, AK	adenylate kinase [EC:2.7.4.3]	ko00230|ko00730	Purine metabolism|Thiamine metabolism	Molecular Function: adenylate kinase activity (GO:0004017);|Molecular Function: ATP binding (GO:0005524);|Cellular Component: mitochondrial intermembrane space (GO:0005758);|Cellular Component: cytosol (GO:0005829);|Biological Process: ADP biosynthetic process (GO:0006172);|Biological Process: DNA replication initiation (GO:0006270);|Biological Process: AMP metabolic process (GO:0046033);|Biologi…
TRINITY_DN11008_c0_g1_i1_4	-0.698484	0.606378		-7.82353	1.67832e-06	Down	-7.94181	4.45021e-06	Down	2.63628	2.60482	2.12595	0.720113	2.36825	0.677089	0	0	0	0	0	0	--	--	--	--	--	--	Cellular Component: nucleus (GO:0005634);|Cellular Component: cytoplasm (GO:0005737);|Cellular Component: chloroplast outer membrane (GO:0009707);|Molecular Function: chloroplast targeting sequence binding (GO:0030941);|Cellular Component: integral component of chloroplast outer membrane (GO:0031359);|Biological Process: protein targeting to chloroplast (GO:0045036);|Molecular Function: glycolipi…
TRINITY_DN11009_c0_g1_i1_2	1.17169	0.26818		0.303266	0.747516		-0.954829	0.405821		2.66523	2.37152	1.97568	5.8118	4.79394	2.51454	2.62209	2.61443	1.88664	1.46263	1.07431	0.853508	--	--	--	--	--	--	--
TRINITY_DN11009_c0_g1_i2_3	-0.959109	0.734544		-1.99643	0.336777		-3.35913	0.241441		0.972081	4.03847	3.36876	1.22215	0	2.6615	0	0.749473	0.964892	0	0	0.765149	--	--	--	--	--	--	Biological Process: sucrose metabolic process (GO:0005985);|Molecular Function: transferase activity, transferring acyl groups (GO:0016746);|Molecular Function: transferase activity, transferring acyl groups other than amino-acyl groups (GO:0016747);
TRINITY_DN1100_c0_g1_i1_2	0.920442	0.620804		0.828947	0.659731		-0.113556	0.977047		0.909289	0.585345	0.344389	0.861919	1.25846	0.776863	0.806365	1.48349	0.323946	0.798417	0	0.833851	--	--	--	--	--	--	--
TRINITY_DN11010_c0_g1_i1_3	0.357148	0.84127		-0.330352	0.919301		0.299016	0.864081		1.35365	1.44614	1.90212	2.31397	0.876509	1.9407	0	2.76506	0.264164	1.18434	1.90219	2.46461	--	--	--	--	--	--	--
TRINITY_DN11011_c0_g1_i1_1	#NUM!			2.04879	0.711656		4.89578	0.21401		0.444038	0	0	0	0	0	0.228121	0	1.10884	9.33506	1.86045	0	33/67(49.25)	K02943	RP-LP2, RPLP2	large subunit ribosomal protein LP2	ko03010	Ribosome	Molecular Function: structural constituent of ribosome (GO:0003735);|Cellular Component: ribosome (GO:0005840);|Biological Process: translational elongation (GO:0006414);
TRINITY_DN11011_c0_g1_i1_3	0.134662	0.9576		-1.04237	0.592039		-0.898128	0.713675		0.413824	2.49845	0.858852	1.36798	0.843513	1.21562	0.688657	0.399141	0.392197	0.308398	1.09732	0.543641	--	--	--	--	--	--	--
TRINITY_DN11012_c0_g1_i1_2	0.606579	0.872149		-8.07178	0.000364668	Down	-1.72853	0.555062		1.37195	4.00966	17.6669	0	26.7767	3.23104	0	0	0	6.21149	0.336037	0	--	--	--	--	--	--	Cellular Component: plasma membrane (GO:0005886);|Cellular Component: integral component of membrane (GO:0016021);
TRINITY_DN11012_c0_g1_i1_4	-3.38704	0.422264		-2.40833	0.527001		-2.18545	0.532942		0.229671	0.151714	2.45342	0.193596	0	0	0	1.10251e-25	0.372683	0.510253	0	0.082076	--	--	--	--	--	--	--
TRINITY_DN11013_c0_g1_i1_3	-2.46271	0.263119		-1.97526	0.118964		-1.33863	0.410884		5.78908	5.10638	1.34073	0.983863	0.735621	0	1.17964	0.833899	0.485164	2.91639	0.589243	1.03332	--	--	--	--	--	--	Molecular Function: actin monomer binding (GO:0003785);|Cellular Component: cytoskeleton (GO:0005856);|Cellular Component: cell cortex (GO:0005938);|Biological Process: nuclear migration (GO:0007097);|Biological Process: pollen development (GO:0009555);|Biological Process: pollen tube growth (GO:0009860);|Biological Process: regulation of actin cytoskeleton organization (GO:0032956);|Biological P…
TRINITY_DN11014_c0_g1_i1_3	-1.4007	0.56673		0.266997	0.944787		-0.409144	0.866066		1.19359	2.9264	0.304611	0.201288	1.0909	0.20316	0	4.21663	0.0907837	1.12259	1.68816	0.441779	170/209(81.34)	K02981	RP-S2e, RPS2	small subunit ribosomal protein S2e	ko03010	Ribosome	Molecular Function: RNA binding (GO:0003723);|Molecular Function: structural constituent of ribosome (GO:0003735);|Biological Process: translation (GO:0006412);|Cellular Component: plasmodesma (GO:0009506);|Cellular Component: membrane (GO:0016020);|Cellular Component: cytosolic small ribosomal subunit (GO:0022627);
TRINITY_DN11015_c0_g1_i1_4	0.926923	0.450346		-1.04513	0.392439		-0.220181	0.906925		1.47673	0.899175	1.73835	3.1742	1.59003	1.77735	0.796682	0.337981	0.499457	1.51152	0.520601	1.27656	--	--	--	--	--	--	--
TRINITY_DN11017_c0_g1_i1_4	-1.05379	0.788757		-2.10714	0.675698		-2.06781	0.719375		0.285834	0	5.22637	0.548827	1.41889	0.272276	1.15435	0	0	1.25357	0	0	--	--	--	--	--	--	Cellular Component: chloroplast (GO:0009507);|Cellular Component: plastid (GO:0009536);|Cellular Component: chloroplast inner membrane (GO:0009706);|Cellular Component: chloroplast envelope (GO:0009941);|Biological Process: chloroplast fission (GO:0010020);|Molecular Function: oxidoreductase activity (GO:0016491);|Molecular Function: protein homodimerization activity (GO:0042803);|Molecular Funct…
TRINITY_DN1101_c0_g1_i1_3	-1.16418	0.0049743	Down	-1.0323	3.00572e-05	Down	-0.688525	0.0928276		74.8066	94.1398	71.7866	19.9743	28.9388	44.6739	34.0175	33.8563	28.0072	35.8323	59.9348	45.3933	--	--	--	--	--	--	--
TRINITY_DN11022_c0_g1_i1_2	1.85778	0.669536		1.68289	0.662634		#NUM!			0.434696	0	0.226795	0	0.650015	1.66924	0	0.593411	1.17745	0	0	0	93/99(93.94)	K02134	ATPeF1D, ATP5D, ATP16	F-type H+-transporting ATPase subunit delta	ko00190	Oxidative phosphorylation	Cellular Component: mitochondrial proton-transporting ATP synthase complex, catalytic core F(1) (GO:0000275);|Biological Process: ATP synthesis coupled proton transport (GO:0015986);|Molecular Function: proton-transporting ATP synthase activity, rotational mechanism (GO:0046933);
TRINITY_DN11022_c0_g1_i1_3	-0.659961	0.365859		-1.67085	0.000957835	Down	-0.998694	0.0810889		18.0075	14.4038	31.141	7.88241	13.0071	13.9807	5.5976	4.76359	5.95856	9.40476	10.1084	10.5799	--	--	--	--	--	--	Molecular Function: DNA-binding transcription factor activity (GO:0003700);|Cellular Component: nucleus (GO:0005634);|Biological Process: response to blue light (GO:0009637);|Biological Process: negative regulation of cell growth (GO:0030308);|Molecular Function: sequence-specific DNA binding (GO:0043565);|Biological Process: positive regulation of transcription, DNA-templated (GO:0045893);|Biolo…
TRINITY_DN11022_c0_g1_i1_4	-0.453675	0.119853		-0.614684	0.0119349		-0.820854	0.0091578		163.574	187.6	185.753	112.24	112.794	108.338	95.8117	105.914	83.996	115.012	91.6568	79.8581	--	--	--	--	--	--	--
TRINITY_DN11025_c0_g1_i1_2	0.239432	0.900225		1.36907	0.301402		0.600779	0.705422		0.483044	1.9022	0.822816	0.962856	1.23656	1.16542	4.17306	1.77749	1.07048	1.29723	1.80911	1.50042	--	--	--	--	--	--	--
TRINITY_DN11026_c0_g1_i1_4	0.45141	0.439429		0.120837	0.876851		-0.458589	0.552861		8.04062	4.78117	6.22172	6.96307	7.61506	7.57019	4.96233	4.68976	7.03684	2.77338	5.14215	5.07315	--	--	--	--	--	--	Cellular Component: nuclear chromatin (GO:0000790);|Cellular Component: nucleus (GO:0005634);|Cellular Component: nucleolus (GO:0005730);|Cellular Component: cytosol (GO:0005829);|Biological Process: DNA repair (GO:0006281);|Biological Process: chromatin remodeling (GO:0006338);|Biological Process: histone acetylation (GO:0016573);|Cellular Component: NuA4 histone acetyltransferase complex (GO:00…
TRINITY_DN11028_c0_g1_i2_3	-0.910775	0.612027		-0.501028	0.737542		0.781101	0.586408		0.583958	1.3306	1.01419	0.284249	0.453404	0.707413	0.579892	0.573619	0.549405	1.00193	1.67485	2.11926	--	--	--	--	--	--	--
TRINITY_DN11030_c0_g1_i1_1	-0.0526689	0.972742		-0.206063	0.878988		0.402783	0.879649		3.86265	2.20228	2.20969	2.47914	1.21833	3.2356	0.947968	2.74665	1.96792	5.27068	0.110817	4.61813	--	--	--	--	--	--	--
TRINITY_DN11030_c0_g1_i1_2	-0.454958	0.851597		-1.44087	0.672132		-1.03388	0.711963		1.52079	0.786007	1.58039	0.480696	0.259777	1.82058	1.22146	0	0	1.1495	0.652163	0	--	--	--	--	--	--	--
TRINITY_DN11031_c0_g1_i2_2	2.66761	0.277678		2.60923	0.213406		2.75185	0.415419		0	0.342648	0.645307	1.65037	3.36081	0.638307	0.619744	2.17255	2.47951	0	4.38075	2.49743	--	--	--	--	--	--	--
TRINITY_DN11032_c0_g1_i1_2	1.92629	0.605843		-0.519039	0.944529		1.42455	0.816312		1.57242	0	0	0.957992	2.37712	1.738	0.909504	0	0	0	1.08684	2.72939	62/83(74.70)	K00789	SAMS	S-adenosylmethionine synthetase [EC:2.5.1.6]	ko00270	Cysteine and methionine metabolism	Molecular Function: methionine adenosyltransferase activity (GO:0004478);|Molecular Function: ATP binding (GO:0005524);|Cellular Component: cytosol (GO:0005829);|Biological Process: S-adenosylmethionine biosynthetic process (GO:0006556);|Biological Process: one-carbon metabolic process (GO:0006730);|Molecular Function: metal ion binding (GO:0046872);
TRINITY_DN11033_c0_g1_i1_2	-0.435742	0.777935		-0.190697	0.903779		-1.71498	0.161364		4.01632	1.48329	2.54784	2.70084	1.33403	0.839229	3.61069	1.6058	0.617285	1.0831	0.913615	0.283571	--	--	--	--	--	--	Molecular Function: RNA binding (GO:0003723);|Molecular Function: RNA-directed 5'-3' RNA polymerase activity (GO:0003968);|Cellular Component: nucleus (GO:0005634);|Biological Process: defense response (GO:0006952);|Biological Process: response to virus (GO:0009615);|Biological Process: response to salicylic acid (GO:0009751);|Biological Process: wax biosynthetic process (GO:0010025);|Biological …
TRINITY_DN11033_c0_g1_i1_4	-3.10642	0.354451		-4.1728	0.114061		-1.32025	0.75454		1.74298	0.714141	4.24967	0.615544	0	0	0	0.310722	0	0	2.56332	0	48/66(72.73)	K02979	RP-S28e, RPS28	small subunit ribosomal protein S28e	ko03010	Ribosome	Biological Process: ribosomal small subunit assembly (GO:0000028);|Molecular Function: structural constituent of ribosome (GO:0003735);|Biological Process: translation (GO:0006412);|Cellular Component: cytosolic small ribosomal subunit (GO:0022627);|Biological Process: maturation of SSU-rRNA (GO:0030490);
TRINITY_DN11034_c0_g1_i1_1	0.0138828	0.996711		1.06662	0.691285		1.30203	0.672503		0.74268	0.794942	1.1398	1.17942	0	1.11905	0	2.36221	1.96472	4.60827	1.52601	0	--	--	--	--	--	--	--
TRINITY_DN11034_c0_g1_i1_3	0.040956	0.993356		-4.77289	0.415293		-0.3195	0.955977		0.887234	0	1.73093	0	0.877749	1.42475	0	0	0	0.238378	1.83086	0	102/113(90.27)	K04392	RAC1	Ras-related C3 botulinum toxin substrate 1	ko04145|ko04933	Phagosome|AGE-RAGE signaling pathway in diabetic complications	Cellular Component: incipient cellular bud site (GO:0000131);|Cellular Component: fungal-type vacuole membrane (GO:0000329);|Biological Process: conjugation with cellular fusion (GO:0000747);|Biological Process: pheromone-dependent signal transduction involved in conjugation with cellular fusion (GO:0000750);|Biological Process: invasive growth in response to glucose limitation (GO:0001403);|Mole…
TRINITY_DN11035_c0_g1_i1_3	-2.41353	2.26875e-06	Down	-2.8962	2.93079e-07	Down	-2.18584	3.37723e-05	Down	6.71024	9.3234	12.544	1.81011	1.18552	1.5683	1.04299	0.66989	1.39261	2.38629	1.57864	1.98061	--	--	--	--	--	--	Molecular Function: DNA-binding transcription factor activity (GO:0003700);|Cellular Component: nucleus (GO:0005634);|Molecular Function: sequence-specific DNA binding (GO:0043565);|Molecular Function: transcription regulatory region DNA binding (GO:0044212);|Biological Process: positive regulation of transcription, DNA-templated (GO:0045893);|Biological Process: regulation of secondary cell wall…
TRINITY_DN11036_c0_g1_i1_4	-1.09971	0.46615		-1.16774	0.349409		-0.0794706	0.961602		4.26636	3.87892	3.21651	1.03553	0.533022	3.21192	1.94638	1.84395	0.339979	1.56831	5.6234	3.0529	--	--	--	--	--	--	--
TRINITY_DN11038_c0_g1_i1_2	7.99446	0.000522457	Up	6.90963	0.00174156	Up	5.16754	0.398053		0	0	0	0.430096	5.19152	6.03471	1.29863	2.6745	1.09416	1.78677	0	0	--	--	--	--	--	--	--
TRINITY_DN11038_c0_g1_i1_4	-2.85675	0.694069		-5.42446	0.349595		-5.54466	0.362976		0	0	3.98856	0	0.531495	0	0	0	0	0	0	0	--	--	--	--	--	--	--
TRINITY_DN11039_c0_g1_i1_1	6.40888	0.0160191	Up	6.53122	0.158873		4.53865	0.467519		0	0	0	1.78791	1.26279	4.26285	1.20212	0	5.75003	2.05112	0	0	--	--	--	--	--	--	--
TRINITY_DN1103_c0_g1_i1_3	-0.421108	0.899029		0.0528921	0.973852		1.21392	0.39406		1.50242	1.7033	1.49557	0.824476	2.0412	0.0414058	1.59346	1.5673	0.778171	1.8783	6.49306	1.77051	--	--	--	--	--	--	--
TRINITY_DN11042_c0_g1_i1_3	-2.14471	0.778787		-5.11115	0.380171		-5.24438	0.390507		0	3.55749	0	0	0.65271	0	0	0	0	0	0	0	--	--	--	--	--	--	--
TRINITY_DN11045_c0_g1_i1_1	1.84287	0.457966		2.25426	0.292644		0.988274	0.710914		0.886646	0.210436	0.0506156	2.10466	1.01001	0.204408	0.0953753	2.19804	1.92418	1.41469	0.322862	0.398568	--	--	--	--	--	--	--
TRINITY_DN11045_c0_g1_i1_4	-0.273475	0.958369		-0.435094	0.94033		-1.05645	0.832817		8.48833	0	0	3.43739	0.382296	1.7772	4.27549	0.907787	0	0.183054	2.6668	0.976994	83/109(76.15)	K02908	RP-L30e, RPL30	large subunit ribosomal protein L30e	ko03010	Ribosome	Molecular Function: RNA binding (GO:0003723);|Molecular Function: structural constituent of ribosome (GO:0003735);|Cellular Component: ribosome (GO:0005840);|Biological Process: translation (GO:0006412);
TRINITY_DN11046_c0_g1_i1_1	-0.151873	0.982912		-1.06637	0.846657		-0.879349	0.894795		1.69783	0	1.57883	2.32472	0	0	1.36865	0	0	1.66838	0	0	--	--	--	--	--	--	--
TRINITY_DN11049_c0_g1_i1_4	-0.0367406	0.989723		-5.94612	0.0520384		-6.05359	0.068905		2.61522	0.346912	0.452124	1.37671	0.864905	0.413545	2.1333e-43	1.28857e-27	7.11518e-50	6.36058e-48	1.47151e-49	2.87179e-59	126/146(86.30)	K03014	RPB6, POLR2F	DNA-directed RNA polymerases I, II, and III subunit RPABC2	ko03020	RNA polymerase	Cellular Component: RNA polymerase IV complex (GO:0000418);|Cellular Component: RNA polymerase V complex (GO:0000419);|Molecular Function: DNA binding (GO:0003677);|Molecular Function: DNA-directed 5'-3' RNA polymerase activity (GO:0003899);|Cellular Component: RNA polymerase II, core complex (GO:0005665);|Cellular Component: RNA polymerase III complex (GO:0005666);|Cellular Component: RNA polyme…
TRINITY_DN1104_c0_g1_i1_4	-1.51496	0.557334		-2.01416	0.318566		-3.43589	0.0554843		5.94001	1.3922	2.96955	0	0.70858	2.65047	0	0.949945	1.13683	0.465135	0	0.391142	--	--	--	--	--	--	--
TRINITY_DN11050_c0_g1_i1_3	1.73032	0.000806385	Up	1.21737	0.115085		-0.483177	0.513365		34.436	13.1264	16.6927	58.879	60.3736	60.569	21.4524	40.8586	55.8263	12.3601	15.0069	15.3584	--	--	--	--	--	--	Molecular Function: DNA binding (GO:0003677);|Molecular Function: DNA-binding transcription factor activity (GO:0003700);|Cellular Component: nucleus (GO:0005634);|Biological Process: defense response (GO:0006952);|Biological Process: ethylene-activated signaling pathway (GO:0009873);
TRINITY_DN11050_c0_g1_i1_4	-6.18237	0.271706		-6.20428	0.216707		-6.32533	0.239008		0	0.388479	5.16127	0	0	0	0	0	0	0	0	0	--	--	--	--	--	--	--
TRINITY_DN11051_c0_g1_i1_1	1.05978	0.783696		1.91015	0.405503		2.87068	0.241989		0	1.23636	0.296157	0.297446	2.11678	0.282407	1.21073	1.17652	2.2857	7.69499	1.12076	1.96618	--	--	--	--	--	--	--
TRINITY_DN11051_c0_g1_i1_3	-0.769012	0.868988		-3.11596	0.356815		-1.29908	0.761057		0	2.99787	1.9762	1.30006	0	1.34116	5.78012e-25	0.131394	0.259324	0.927194	1.12201	0	--	--	--	--	--	--	Molecular Function: RNA binding (GO:0003723);|Molecular Function: helicase activity (GO:0004386);|Molecular Function: ribonuclease III activity (GO:0004525);|Molecular Function: ATP binding (GO:0005524);|Cellular Component: nucleus (GO:0005634);|Cellular Component: cytoplasm (GO:0005737);|Biological Process: maintenance of DNA methylation (GO:0010216);|Biological Process: production of ta-siRNAs …
TRINITY_DN11051_c0_g1_i1_4	1.62595	0.777139		-0.0555802	0.993206		1.41458	0.735794		0	2.97517	0	5.80041	1.63653	0	0.807672	1.62437	0	0.805046	1.35827	5.34192	--	--	--	--	--	--	--
TRINITY_DN11052_c0_g1_i1_2	2.98885	0.343062		1.31953	0.815566		-0.986963	0.905603		0	0	0.761736	0.997495	1.4149	2.66445	0.960728	0.568447	0	0	0.3748	0	--	--	--	--	--	--	--
TRINITY_DN11053_c0_g1_i1_4	3.46538	6.01979e-11	Up	2.3638	0.000522164	Up	0.201239	0.911381		2.50766	7.17424	3.3846	47.027	36.3622	39.367	11.29	26.0684	16.9861	2.6076	10.1845	1.68938	--	--	--	--	--	--	Molecular Function: calcium ion binding (GO:0005509);|Cellular Component: nucleus (GO:0005634);|Biological Process: response to cold (GO:0009409);|Cellular Component: integral component of membrane (GO:0016021);
TRINITY_DN11053_c0_g1_i2_3	0.899995	0.219555		-0.0280494	0.986741		0.191737	0.893354		2.31765	3.95756	4.30979	5.8489	5.12024	5.96376	2.70221	4.97914	0.92141	2.38576	3.06124	6.02313	--	--	--	--	--	--	Cellular Component: nucleus (GO:0005634);|Cellular Component: cytoplasm (GO:0005737);|Biological Process: multicellular organism development (GO:0007275);|Molecular Function: protein homodimerization activity (GO:0042803);|Molecular Function: metal ion binding (GO:0046872);|Biological Process: regulation of meristem development (GO:0048509);
TRINITY_DN11054_c0_g1_i1_2	-0.440894	0.828196		-3.31529	0.000163434	Down	-8.62987	3.03812e-07	Down	3.19466	7.42387	4.88023	0.952382	1.00007	8.55782	0.311044	0.230415	0.680135	0	0	0	--	--	--	--	--	--	Biological Process: regulation of cyclin-dependent protein serine/threonine kinase activity (GO:0000079);|Biological Process: cell cycle (GO:0007049);|Molecular Function: protein kinase binding (GO:0019901);|Biological Process: cell division (GO:0051301);
TRINITY_DN11054_c0_g1_i1_4	-5.08962	0.211342		-7.04955	0.0871525		-6.2103	0.0882524		0	0.888298	4.06346	0	0.10351	0	0	0	0	0	0.0533445	0	231/285(81.05)	K17906	ATG2	autophagy-related protein 2	ko04136	Autophagy - other	Biological Process: autophagosome assembly (GO:0000045);|Cellular Component: phagophore assembly site (GO:0000407);|Biological Process: autophagy of mitochondrion (GO:0000422);|Cellular Component: late endosome (GO:0005770);|Biological Process: protein transport (GO:0015031);|Cellular Component: extrinsic component of membrane (GO:0019898);|Biological Process: autophagy of peroxisome (GO:0030242);
TRINITY_DN11057_c0_g1_i1_4	-2.71911	0.574359		-7.61138	0.0463063	Down	-7.73371	0.0494156	Down	0	3.38171	16.6605	0	2.52689	0	0	0	0	0	0	0	--	--	--	--	--	--	--
TRINITY_DN11058_c0_g1_i1_1	-1.55552	0.774269		2.52286	0.465925		4.54103	0.0101643	Up	2.23774e-07	0.043999	0.486368	0.0291069	0.00448126	0.128333	0.717529	7.46646e-05	1.72874	1.83306	2.32183	7.61994	--	--	--	--	--	--	--
TRINITY_DN11058_c0_g1_i1_2	0.722806	0.540492		0.744938	0.56295		0.870335	0.34567		1.46267	1.23831	1.31727	2.18776	0.873016	2.71509	3.77624	0.734095	1.1376	2.91847	2.48999	1.49564	--	--	--	--	--	--	--
TRINITY_DN11058_c0_g1_i1_4	-2.00996	0.392535		-6.50283	0.0211503	Down	-2.77192	0.270801		0.58561	1.52101	6.4563	1.21207	0.317663	0.295013	0	0	0	0.694243	0.621522	0	--	--	--	--	--	--	Cellular Component: chromosome, centromeric region (GO:0000775);|Cellular Component: nucleus (GO:0005634);|Molecular Function: zinc ion binding (GO:0008270);|Molecular Function: methyl-CpG binding (GO:0008327);|Biological Process: maintenance of DNA methylation (GO:0010216);|Molecular Function: double-stranded methylated DNA binding (GO:0010385);|Molecular Function: methyl-CpNpG binding (GO:00104…
TRINITY_DN11059_c0_g1_i1_1	-0.117777	0.747798		-0.212422	0.402581		-0.2139	0.721155		36.3621	41.3237	35.2834	28.6026	30.449	29.6015	27.9704	27.4631	23.9775	20.9093	31.5606	39.1176	--	--	--	--	--	--	Biological Process: ubiquitin-dependent protein catabolic process (GO:0006511);|Biological Process: protein ubiquitination (GO:0016567);
TRINITY_DN11059_c0_g1_i1_2	2.30983	0.25164		-0.703425	0.808171		-2.91945	0.542723		0.730322	0.87302	0	1.37411	2.26353	3.13337	0.116779	0.357073	0.293173	0.204741	0	0	--	--	--	--	--	--	--
TRINITY_DN1105_c0_g1_i1_3	-2.68719	0.296099		-4.51932	0.0769166		-1.15643	0.591739		0.723564	1.40141	0.549843	0.139266	9.86222e-14	0.32052	2.84414e-26	0.0702417	0	0.613239	0.439942	0.113597	--	--	--	--	--	--	Molecular Function: DNA binding (GO:0003677);|Biological Process: transcription elongation from RNA polymerase II promoter (GO:0006368);|Cellular Component: transcription elongation factor complex (GO:0008023);|Biological Process: embryo development ending in seed dormancy (GO:0009793);|Molecular Function: nucleosome binding (GO:0031491);|Biological Process: positive regulation of transcription e…
TRINITY_DN11060_c0_g1_i1_4	-2.44602	0.748636		-4.42446	0.4554		-4.54464	0.466403		0	0	2.29077	0	0.298376	0	0	0	0	0	0	0	--	--	--	--	--	--	--
TRINITY_DN11061_c0_g1_i1_4	-0.223771	0.925684		-1.93188	0.384924		0.416063	0.843004		1.05564	1.10973	0.863569	0.823169	0.211741	1.21341	0	0.199695	0.381486	0.897566	0.825074	2.13713	--	--	--	--	--	--	--
[truncated: 83,339 more rows]
